# Supplementary material for: Dynamic centriolar localization of Polo and Centrobin in early mitosis primes centrosome asymmetry
Source: PLoS Biol. 2020 Aug 6;18(8):e3000762. doi: 10.1371/journal.pbio.3000762 (PMC7433902; doi:10.1371/journal.pbio.3000762)
Supplement: S1 Data — (XLSX) [file pbio.3000762.s014.xlsx]

## Sheet: S1_Data_figure1e-f-g
		YFP::Cnb						Asl
Image	centrosome	Cutoff	# of pixels	Area in um^2	Total Intensity	Average Intensity	Total intensity ratio	Cutoff	# of pixels	Area in um^2	Total Intensity	Average Intensity	Total intensity ratio
PROPHASE
2016-04-17_Asl405_CnbYFP_Tub647_1516_SI_003_SIR_ALX_PRJ	apical_1	370	8	0.0128	3882.62	485.328	0.13697	1300	1	0.0016	1381.17	1381.17	0.00348602
	apical_2	370	46	0.0736	28346.5	616.228		1300	103	0.1648	396202	3846.62
2016-04-17_Asl405_CnbYFP_Tub647_1516_SI_010_SIR_ALX_PRJ	apical_1	500	47	0.0752	79856.5	1699.07	0.933325	1900	8	0.0128	18718.8	2339.85	0.0400101
	apical_2	500	78	0.1248	85561.3	1096.94		1900	113	0.1808	467853	4140.29
2016-04-17_Asl405_CnbYFP_Tub647_1516_SI_011_SIR_ALX_PRJ	apical_1	450	35	0.056	26155.9	747.311	0.520007	1500	15	0.024	32688.8	2179.26	0.0657369
	apical_2	450	65	0.104	50299.1	773.832		1500	105	0.168	497268	4735.89
2017-05-24_ctrl_Asl405_YFP-Cnb_Tub647_1516_SI_017_SIR_ALX_PRJ	apical_1	180	24	0.0384	7898.23	329.093	1.5808	550	25	0.04	22351.9	894.077	0.140118
	apical_2	180	22	0.0352	4996.35	227.107		550	102	0.1632	159522	1563.94
2017-05-24_ctrl_Asl405_YFP-Cnb_Tub647_1516_SI_028_SIR_ALX_PRJ	apical_1	220	20	0.032	7470.32	373.516	0.847397	1000	0	0	0	0	0
	apical_2	220	28	0.0448	8815.61	314.843		1000	70	0.112	178099	2544.27
2017-05-29_ctrl_Asl405_YFP-Cnb_Tub647_1516_SI_002_SIR_ALX_PRJ	apical_1	170	13	0.0208	3029.83	233.064	0.997911	400	24	0.0384	17418.7	725.778	0.175931
	apical_2	170	14	0.0224	3036.18	216.87		400	83	0.1328	99008.5	1192.87
20150917_YFPCnb488_Asl568_Tub647_SI_1516_005_SIR_ALX_PRJ	apical_1	230	14	0.0224	4398.03	314.145	0.255371	1000	24	0.0384	30600.7	1275.03	0.1794
	apical_2	230	51	0.0816	17222.1	337.689		1000	79	0.1264	170572	2159.14
2016-08-10_Asl-405_Cnb-YFP_Tub-647_1516_007_SIR_ALX_PRJ	apical_1	250	25	0.04	13400.2	536.008	0.423727	1000	8	0.0128	14194.9	1774.36	0.0920259
	apical_2	250	49	0.0784	31624.7	645.401		1000	73	0.1168	154249	2112.99
2016-08-10_Asl-405_Cnb-YFP_Tub-647_1516_012_SIR_ALX_PRJ	apical_1	170	13	0.0208	5438.49	418.346	0.223081	500	3	0.0048	1750.83	583.61	0.0188352
	apical_2	170	50	0.08	24379	487.58		500	70	0.112	92955	1327.93
	basal_1							500	6	0.0096	3759.87	626.645	0.0345268
	basal_2							500	73	0.1168	108897	1491.74
2016-08-10_Asl-405_Cnb-YFP_Tub-647_1516_014_SIR_ALX_PRJ	apical_1	160	28	0.0448	14339.4	512.12	0.865618	400	3	0.0048	1290.38	430.127	0.0150025
	apical_2	160	49	0.0784	16565.5	338.071		400	82	0.1312	86011.2	1048.92
	basal_1							400	8	0.0128	4545.51	568.189	0.0711153
	basal_2							400	66	0.1056	63917.5	968.447
2016-08-10_Asl-405_Cnb-YFP_Tub-647_1516_023_SIR_ALX_PRJ	apical_1	350	19	0.0304	12113.8	637.569	0.170986	1300	0	0	0	0	0
	apical_2	350	71	0.1136	70846.7	997.841		1300	73	0.1168	210735	2886.79
	basal_1							1300	0	0	0	0	0
	basal_2							1300	26	0.0416	41609.4	1600.36
2016-08-10_Asl-405_Cnb-YFP_Tub-647_1516_029_SIR_ALX_PRJ	apical_1	400	27	0.0432	22079.7	817.766	0.697352	1000	15	0.024	30022.4	2001.49	0.15836
	apical_2	400	39	0.0624	31662.2	811.85		1000	53	0.0848	189583	3577.04
	basal_1							1000	14	0.0224	21535.8	1538.27	0.211923
	basal_2							1000	49	0.0784	101621	2073.89
PROMETAPHASE
2016-04-17_Asl405_CnbYFP_Tub647_1516_SI_008_SIR_ALX_PRJ	apical_1							1100	35	0.056	78511.8	2243.19	0.350893
	apical_2							1100	65	0.104	223749	3442.29
2016-04-17_Asl405_CnbYFP_Tub647_1516_SI_019_SIR_ALX_PRJ	apical_1							900	25	0.04	43425.9	1737.04	0.16159		MEDIANS
	apical_2							900	83	0.1328	268742	3237.85
2017-05-24_ctrl_Asl405_YFP-Cnb_Tub647_1516_SI_005_SIR_ALX_PRJ	apical_1	400	55	0.088	156061	2837.47	6.08891	600	26	0.0416	28558.2	1098.39	0.174782			Prophase	Prometaphase	Metaphase	Anaphase	Telophase
	apical_2	400	41	0.0656	25630.3	625.13		600	82	0.1312	163393	1992.6			YFP::Cnb	0.60868	4.46806	4.11069	5.56392	13.7871
	basal_1							600	37	0.0592	51395.3	1389.06	0.349571		Asl		0.349571	0.353912	0.450943	0.539794
	basal_2							600	81	0.1296	147024	1815.11
2017-05-24_ctrl_Asl405_YFP-Cnb_Tub647_1516_SI_012_SIR_ALX_PRJ	apical_1							1100	32	0.0512	59542.2	1860.69	0.396021
	apical_2							1100	72	0.1152	150351	2088.21
2017-05-24_ctrl_Asl405_YFP-Cnb_Tub647_1516_SI_024_SIR_ALX_PRJ	apical_1	300	26	0.0416	21202.2	815.47	1.51121	650	21	0.0336	24120.4	1148.59	0.132002
	apical_2	300	35	0.056	14030	400.858		650	92	0.1472	182728	1986.17
2017-05-29_ctrl_Asl405_YFP-Cnb_Tub647_1516_SI_005_SIR_ALX_PRJ	apcial_1	280	33	0.0528	29720.4	900.617	4.04857	500	43	0.0688	51341.9	1194	0.363974
	apcial_2	280	17	0.0272	7340.95	431.821		500	83	0.1328	141059	1699.51			Panel G
	basal_1							500	49	0.0784	59588.8	1216.1	0.399917
	basal_2							500	99	0.1584	149003	1505.08
2017-05-29_ctrl_Asl405_YFP-Cnb_Tub647_1516_SI_017_SIR_ALX_PRJ	1_1							330	40	0.064	32887.7	822.193	0.44613				Prophase	Prometaphase	Metaphase	Anaphase	Telophase
	1_2							330	73	0.1168	73717.8	1009.83			Interphase like	n=	9	0	0	0	0
20150917_YFPCnb488_Asl568_Tub647_SI_1516_006_SIR_ALX_PRJ	apical_1							1500	44	0.0704	90229	2050.66	0.368494			%	42.8571	0	0	0	0
	apical_2							1500	83	0.1328	244859	2950.11			2 Cnb+ (0<r<2)	n=	12	2	0	0	0
	basal_1							1500	58	0.0928	195150	3364.66	0.400866			%	57.1429	11.1111	0	0	0
	basal_2							1500	96	0.1536	486822	5071.06			2 Cnb+ (2<r<10)	n=	0	5	2	2	1
20150917_YFPCnb488_Asl568_Tub647_SI_1516_021_SIR_ALX_PRJ	basal_1							2500	32	0.0512	174183	5443.23	0.226686			%	0	27.7778	16.6667	15.3846	3.22581
	basal_2							2500	95	0.152	768390	8088.31			2 centriole, 1 Cnb+ (10<r)	n=	0	11	10	11	30
2016-08-10_Asl-405_Cnb-YFP_Tub-647_1516_001_SIR_ALX_PRJ	apical_1							500	36	0.0576	36921.1	1025.59	0.222063			%	0	61.1111	83.3333	84.6154	96.7742
	apical_2							500	92	0.1472	166264	1807.22			total	n=	21	18	12	13	31
2016-08-10_Asl-405_Cnb-YFP_Tub-647_1516_018_SIR_ALX_PRJ	apical_1							250	50	0.08	41724.3	834.485	0.447915
	apical_2							250	74	0.1184	93152.1	1258.81
2016-08-10_Asl-405_Cnb-YFP_Tub-647_1516_021_SIR_ALX_PRJ	apical_1	450	55	0.088	107582	1956.03	1.82738	700	58	0.0928	111477	1922.01	0.406995
	apical_2	450	54	0.0864	58872.2	1090.23		700	90	0.144	273902	3043.35			When YFP::Cnb ratio could not be masured (absent on one centriole)
	basal_1							750	44	0.0704	76672	1742.55	0.321694
	basal_2							750	85	0.136	238338	2803.98
2016-08-10_Asl-405_Cnb-YFP_Tub-647_1516_028_SIR_ALX_PRJ	2_1							350	19	0.0304	9317.34	490.386	0.195024
	2_2							350	65	0.104	47775.4	735.006
2016-08-10_Asl-405_Cnb-YFP_Tub-647_1516_031_SIR_ALX_PRJ	basal_1							650	15	0.024	16014.8	1067.65	0.110882
	basal_2							650	71	0.1136	144431	2034.24
2016-08-10_Asl-405_Cnb-YFP_Tub-647_1516_034_SIR_ALX_PRJ	basal_1							550	42	0.0672	42371.5	1008.85	0.440699
	basal_2							550	57	0.0912	96146.1	1686.77
2016-08-10_Asl-405_Cnb-YFP_Tub-647_1516_041_SIR_ALX_PRJ	apical_1	200	38	0.0608	34784.7	915.387	5.29116	300	39	0.0624	28176.4	722.471	0.248104
	apical_2	200	24	0.0384	6574.12	273.921		300	86	0.1376	113567	1320.54
	basal_1							250	23	0.0368	7699.48	334.76	0.304075
	basal_2							250	45	0.072	25320.9	562.688
2016-08-10_Asl-405_Cnb-YFP_Tub-647_1516_048_SIR_ALX_PRJ	apical_1	300	51	0.0816	160274	3142.63	7.10173	700	47	0.0752	80090.5	1704.05	0.353504
	apical_2	300	42	0.0672	22568.3	537.341		700	65	0.104	226562	3485.57
	basal_1							600	44	0.0704	48550.9	1103.43	0.555595
	basal_2							600	58	0.0928	87385.4	1506.64
2016-08-10_Asl-405_Cnb-YFP_Tub-647_1516_049_SIR_ALX_PRJ	apical_1	200	39	0.0624	25712.1	659.285	4.46806	700	22	0.0352	20429.1	928.596	0.191733
	apical_2	200	20	0.032	5754.66	287.733		700	64	0.1024	106550	1664.84
	basal_1							600	18	0.0288	17829.5	990.527	0.127474
	basal_2							600	76	0.1216	139867	1840.36
METAPHASE
2016-04-17_Asl405_CnbYFP_Tub647_1516_SI_013_SIR_ALX_PRJ	apical_1							1600	45	0.072	170588	3790.85	0.644556
	apical_2							1600	61	0.0976	264660	4338.69
2016-04-17_Asl405_CnbYFP_Tub647_1516_SI_017_SIR_ALX_PRJ	apical_1	450	44	0.0704	52906.1	1202.41	2.60853	1000	20	0.032	25724.4	1286.22	0.126371
	apical_2	450	28	0.0448	20282	724.356		1000	93	0.1488	203563	2188.85
2017-05-24_ctrl_Asl405_YFP-Cnb_Tub647_1516_SI_001_SIR_ALX_PRJ	1_1							750	69	0.1104	111197	1611.55	0.626639
	1_2							750	93	0.1488	177450	1908.06
	2_1							750	55	0.088	107946	1962.65	0.639046
	2_2							750	80	0.128	168917	2111.46
2017-05-24_ctrl_Asl405_YFP-Cnb_Tub647_1516_SI_002_SIR_ALX_PRJ	apical_1							1100	65	0.104	188216	2895.63	0.771891
	apical_2							1100	75	0.12	243837	3251.17
	basal_1							1100	21	0.0336	36955.6	1759.79	0.391896
	basal_2							1100	57	0.0912	94299.5	1654.38
2017-05-24_ctrl_Asl405_YFP-Cnb_Tub647_1516_SI_015_SIR_ALX_PRJ	apical_1							800	34	0.0544	44859.3	1319.39	0.241497
	apical_2							800	87	0.1392	185755	2135.12
	basal_1							800	41	0.0656	59472.1	1450.54	0.305598
	basal_2							800	87	0.1392	194609	2236.89
2017-05-24_ctrl_Asl405_YFP-Cnb_Tub647_1516_SI_032_SIR_ALX_PRJ	basal_1							900	44	0.0704	75007.5	1704.71	0.353912
	basal_2							900	91	0.1456	211938	2328.99
20150917_YFPCnb488_Asl568_Tub647_SI_1516_019_SIR_ALX_PRJ	apical_1	450	59	0.0944	128936	2185.36	5.61286	4000	50	0.08	528098	10562	0.645335
	apical_2	450	27	0.0432	22971.6	850.799		4000	66	0.1056	818331	12399
	basal_1							4500	42	0.0672	502056	11953.7	0.461939
	basal_2							4500	83	0.1328	1086846	13094.5
2016-08-10_Asl-405_Cnb-YFP_Tub-647_1516_035_SIR_ALX_PRJ	basal_1							600	18	0.0288	14265.1	792.507	0.146199
	basal_2							600	69	0.1104	97573.5	1414.11
2016-08-10_Asl-405_Cnb-YFP_Tub-647_1516_036_SIR_ALX_PRJ	1_1							900	32	0.0512	64491.2	2015.35	0.323139
	1_2							900	64	0.1024	199577	3118.39
2016-08-10_Asl-405_Cnb-YFP_Tub-647_1516_037_SIR_ALX_PRJ	apical_1							300	38	0.0608	34548.5	909.172	0.263298
	apical_2							300	92	0.1472	131214	1426.24
	basal_1							250	45	0.072	30150.2	670.005	0.410638
	basal_2							250	64	0.1024	73422.9	1147.23
2016-08-10_Asl-405_Cnb-YFP_Tub-647_1516_040_SIR_ALX_PRJ	apical_1							300	36	0.0576	20254.1	562.615	0.267367
	apical_2							300	82	0.1312	75754.2	923.831
2016-08-10_Asl-405_Cnb-YFP_Tub-647_1516_042_SIR_ALX_PRJ	basal_1							700	42	0.0672	51370.9	1223.12	0.24277
	basal_2							700	94	0.1504	211603	2251.1
ANAPHASE
2016-04-17_Asl405_CnbYFP_Tub647_1516_SI_006_SIR_ALX_PRJ	apical_1	600	80	0.128	150775	1884.68	3.97816	1200	55	0.088	147035	2673.37	0.450943
	apical_2	600	51	0.0816	37900.6	743.149		1200	92	0.1472	326062	3544.15
2017-05-24_ctrl_Asl405_YFP-Cnb_Tub647_1516_SI_025_SIR_ALX_PRJ	apical_1							700	58	0.0928	92129	1588.43	0.620404
	apical_2							700	70	0.112	148498	2121.4
	basal_1							700	51	0.0816	76488.2	1499.77	0.46839
	basal_2							700	73	0.1168	163300	2236.99
2017-05-29_ctrl_Asl405_YFP-Cnb_Tub647_1516_SI_001_SIR_ALX_PRJ	apical_1							550	65	0.104	99159.6	1525.53	0.954009
	apical_2							550	70	0.112	103940	1484.86
20150917_YFPCnb488_Asl568_Tub647_SI_1516_014_SIR_ALX_PRJ	apical_1							2800	68	0.1088	442555	6508.16	0.589174
	apical_2							2800	96	0.1536	751145	7824.43
	basal_1							2800	75	0.12	509272	6790.29	0.587117
	basal_2							2800	88	0.1408	867411	9856.94
20150917_YFPCnb488_Asl568_Tub647_SI_1516_014_SIR_ALX_PRJ	apical_1							3500	59	0.0944	396315	6717.21	0.391466
	apical_2							3500	112	0.1792	1.01239e+06	9039.17
	basal_1							3500	65	0.104	583192	8972.18	0.383713
	basal_2							3500	95	0.152	1.51987e+06	15998.6
20150917_YFPCnb488_Asl568_Tub647_SI_1516_018_SIR_ALX_PRJ	apical_1							1800	123	0.1968	709504	5768.33	0.829074
	apical_2							1800	132	0.2112	855778	6483.17
2016-08-10_Asl-405_Cnb-YFP_Tub-647_1516_025_SIR_ALX_PRJ	apical_1							1100	59	0.0944	157066	2662.13	0.537692
	apical_2							1100	82	0.1312	292111	3562.33
	basal_1							1000	26	0.0416	38393.7	1476.68	0.392782
	basal_2							1000	55	0.088	97748.1	1777.24
2016-08-10_Asl-405_Cnb-YFP_Tub-647_1516_026_SIR_ALX_PRJ	apical_1							650	47	0.0752	61335.5	1305.01	0.359953
	apical_2							650	88	0.1408	170399	1936.35
	basal_1							650	55	0.088	85043	1546.24	0.520722
	basal_2							650	83	0.1328	163318	1967.68
2016-08-10_Asl-405_Cnb-YFP_Tub-647_1516_027_SIR_ALX_PRJ	apical_1							500	45	0.072	45290.2	1006.45	0.362492
	apical_2							500	96	0.1536	124941	1301.47
2016-08-10_Asl-405_Cnb-YFP_Tub-647_1516_032_SIR_ALX_PRJ	basal_1							900	45	0.072	77270.7	1717.13	0.466217
	basal_2							900	78	0.1248	165740	2124.87
2016-08-10_Asl-405_Cnb-YFP_Tub-647_1516_044_SIR_ALX_PRJ	apical_1							1350	60	0.096	143907	2398.45	0.679007
	apical_2							1350	69	0.1104	211937	3071.56
2016-08-10_Asl-405_Cnb-YFP_Tub-647_1516_045_SIR_ALX_PRJ_C1	apical_1							750	62	0.0992	102860	1659.04	0.364304
	apical_2							750	96	0.1536	282348	2941.12
2016-08-10_Asl-405_Cnb-YFP_Tub-647_1516_046_SIR_ALX_PRJ	apical_1	350	73	0.1168	192594	2638.28	7.14968	1250	50	0.08	103698	2073.97	0.35272
	apical_2	350	50	0.08	26937.5	538.749		1250	87	0.1392	293996	3379.27
	basal_1							800	33	0.0528	41532.3	1258.55	0.350101
	basal_2							800	66	0.1056	118629	1797.42
2016-08-10_Asl-405_Cnb-YFP_Tub-647_1516_050_SIR_ALX_PRJ	apical_1							900	49	0.0784	97404.3	1987.84	0.657375
	apical_2							900	62	0.0992	148172	2389.86
	basal_1							900	45	0.072	74938.8	1665.31	0.384216
	basal_2							900	85	0.136	195043	2294.63
2016-08-10_Asl-405_Cnb-YFP_Tub-647_1516_052_SIR_ALX_PRJ	apical_1							900	44	0.0704	82681	1879.11	0.310945
	apical_2							900	93	0.1488	265902	2859.16
	basal_1							600	19	0.0304	14420	758.946	0.280639
	basal_2							600	45	0.072	51382.7	1141.84
TELOPHASE
2016-04-17_Asl405_CnbYFP_Tub647_1516_SI_004_SIR_ALX_PRJ	apical_1							1000	96	0.1536	206574	2151.81	0.785904
	apical_2							1000	93	0.1488	262849	2826.34
2016-04-17_Asl405_CnbYFP_Tub647_1516_SI_012_SIR_ALX_PRJ	apical_1							600	57	0.0912	70481.8	1236.52	0.486782
	apical_2							600	81	0.1296	144791	1787.55
2016-04-17_Asl405_CnbYFP_Tub647_1516_SI_015_SIR_ALX_PRJ	apical_1	370	62	0.0992	84070.9	1355.98	7.92977	1000	84	0.1344	160584	1911.71	0.608542
	apical_2	370	17	0.0272	10601.9	623.644		1000	88	0.1408	263882	2998.66
	basal_1							800	47	0.0752	84568.9	1799.34	0.481923
	basal_2							800	76	0.1216	175482	2308.98
2016-04-17_Asl405_CnbYFP_Tub647_1516_SI_018_SIR_ALX_PRJ	apical_1							600	70	0.112	104030	1486.14	0.702938
	apical_2							600	84	0.1344	147993	1761.82
2017-05-24_ctrl_Asl405_YFP-Cnb_Tub647_1516_SI_003_SIR_ALX_PRJ	apical_1							800	72	0.1152	112620	1564.17	0.519744
	apical_2							800	95	0.152	216684	2280.89
2017-05-24_ctrl_Asl405_YFP-Cnb_Tub647_1516_SI_004_SIR_ALX_PRJ	apical_1							750	73	0.1168	116740	1599.18	0.665974
	apical_2							750	83	0.1328	175292	2111.95
	basal_1							600	61	0.0976	63939.5	1048.19	0.506337
	basal_2							600	80	0.128	126278	1578.48
2017-05-24_ctrl_Asl405_YFP-Cnb_Tub647_1516_SI_014_SIR_ALX_PRJ	apical_1							400	57	0.0912	64922.2	1138.99	0.607291
	apical_2							400	77	0.1232	106904	1388.37
2017-05-24_ctrl_Asl405_YFP-Cnb_Tub647_1516_SI_019_SIR_ALX_PRJ	apical_1							700	59	0.0944	94918.9	1608.79	0.443154
	apical_2							700	101	0.1616	214189	2120.69
2017-05-24_ctrl_Asl405_YFP-Cnb_Tub647_1516_SI_020_SIR_ALX_PRJ	apical_1							600	56	0.0896	72047	1286.55	0.484443
	apical_2							600	85	0.136	148722	1749.66
2017-05-24_ctrl_Asl405_YFP-Cnb_Tub647_1516_SI_021_SIR_ALX_PRJ	apical_1							650	78	0.1248	102850	1318.58	0.869795
	apical_2							650	86	0.1376	118246	1374.95
2017-05-24_ctrl_Asl405_YFP-Cnb_Tub647_1516_SI_022_SIR_ALX_PRJ	apical_1							600	55	0.088	57463	1044.78	0.428126
	apical_2							600	84	0.1344	134220	1597.85
2017-05-24_ctrl_Asl405_YFP-Cnb_Tub647_1516_SI_030_SIR_ALX_PRJ	apical_1							450	49	0.0784	47805.2	975.616	0.386885
	apical_2							450	92	0.1472	123564	1343.09
2017-05-24_ctrl_Asl405_YFP-Cnb_Tub647_1516_SI_031_SIR_ALX_PRJ	apical_1							500	70	0.112	73659.4	1052.28	0.774621
	apical_2							500	75	0.12	95090.9	1267.88
	basal_1							500	66	0.1056	69969.6	1060.15	0.466878
	basal_2							500	90	0.144	149867	1665.19
2017-05-29_ctrl_Asl405_YFP-Cnb_Tub647_1516_SI_007_SIR_ALX_PRJ	apical_1							500	76	0.1216	78150.8	1028.3	0.525839
	apical_2							500	111	0.1776	148621	1338.93
2017-05-29_ctrl_Asl405_YFP-Cnb_Tub647_1516_SI_009_SIR_ALX_PRJ	apical_1							400	81	0.1296	73078.8	902.207	0.813716
	apical_2							400	90	0.144	89808.7	997.874
2017-05-29_ctrl_Asl405_YFP-Cnb_Tub647_1516_SI_015_SIR_ALX_PRJ	apical_1							500	59	0.0944	68791.2	1165.95	0.476863
	apical_2							500	98	0.1568	144258	1472.02
2017-05-29_ctrl_Asl405_YFP-Cnb_Tub647_1516_SI_016_SIR_ALX_PRJ	apical_1							500	53	0.0848	61973.4	1169.31	0.529968
	apical_2							500	78	0.1248	116938	1499.2
20150917_YFPCnb488_Asl568_Tub647_SI_1516_009_SIR_ALX_PRJ	apical_1							3000	81	0.1296	531328	6559.61	0.580513
	apical_2							3000	106	0.1696	915273	8634.65
20150917_YFPCnb488_Asl568_Tub647_SI_1516_018_SIR_ALX_PRJ	apical_1							2000	122	0.1952	711039	5828.19	0.835968
	apical_2							2000	130	0.208	850557	6542.74
20150917_YFPCnb488_Asl568_Tub647_SI_1516_029_SIR_ALX_PRJ	apical_1	700	119	0.1904	432525	3634.66	19.926	3000	115	0.184	795742	6919.5	0.590385
	apical_2	700	23	0.0368	21706.6	943.765		3000	123	0.1968	1.34784e+06	10958
2016-08-10_Asl-405_Cnb-YFP_Tub-647_1516_009_SIR_ALX_PRJ	apical_1							500	60	0.096	66204.2	1103.4	0.309315
	apical_2							500	92	0.1472	214035	2326.47
2016-08-10_Asl-405_Cnb-YFP_Tub-647_1516_010_SIR_ALX_PRJ	apical_1							1000	52	0.0832	88596.3	1703.78	0.436704
	apical_2							1000	91	0.1456	202875	2229.4
	basal_1							1100	43	0.0688	67107.8	1560.65	0.469469
	basal_2							1100	60	0.096	142944	2382.4
2016-08-10_Asl-405_Cnb-YFP_Tub-647_1516_011_SIR_ALX_PRJ	apical_1							600	85	0.136	155848	1833.5	0.717666
	apical_2							600	104	0.1664	217159	2088.06
	basal_1							600	47	0.0752	53104.7	1129.89	0.539794
	basal_2							600	78	0.1248	98379.6	1261.28
2016-08-10_Asl-405_Cnb-YFP_Tub-647_1516_013_SIR_ALX_PRJ	apical_1							400	58	0.0928	51264.5	883.87	0.451892
	apical_2							400	103	0.1648	113444	1101.4
2016-08-10_Asl-405_Cnb-YFP_Tub-647_1516_015_SIR_ALX_PRJ	apical_1							600	62	0.0992	80318.9	1295.47	0.741388
	apical_2							600	59	0.0944	108336	1836.2
2016-08-10_Asl-405_Cnb-YFP_Tub-647_1516_016_SIR_ALX_PRJ	apical_1							600	61	0.0976	75912.6	1244.47	0.531099
	apical_2							600	95	0.152	142935	1504.58
	basal_1							400	61	0.0976	54095.3	886.808	0.783403
	basal_2							400	70	0.112	69051.7	986.453
2016-08-10_Asl-405_Cnb-YFP_Tub-647_1516_030_SIR_ALX_PRJ	apical_1							400	82	0.1312	83407.7	1017.17	0.553602
	apical_2							400	96	0.1536	150664	1569.41
2016-08-10_Asl-405_Cnb-YFP_Tub-647_1516_033_SIR_ALX_PRJ	apical_1							500	60	0.096	51180.2	853.003	0.496065
	apical_2							500	66	0.1056	103172	1563.22
2016-08-10_Asl-405_Cnb-YFP_Tub-647_1516_038_SIR_ALX_PRJ	apical_1							300	97	0.1552	75619.8	779.586	0.59026
	apical_2							300	97	0.1552	128113	1320.75
2016-08-10_Asl-405_Cnb-YFP_Tub-647_1516_043_SIR_ALX_PRJ	apical_1							550	68	0.1088	77308.1	1136.88	0.560339
	apical_2							550	66	0.1056	137967	2090.41
2016-08-10_Asl-405_Cnb-YFP_Tub-647_1516_051_SIR_ALX_PRJ	apical_1	280	80	0.128	182657	2283.21	13.7871	650	71	0.1136	154763	2179.76	0.749355
	apical_2	280	32	0.0512	13248.4	414.013		650	83	0.1328	206529	2488.3

## Sheet: S1_Data_figure2c-e-f
Cnb intensity/Background intensity_unFRAPed control
Neuroblast1	Neuroblast2	Neuroblast3	Neuroblast4	Neuroblast5	Neuroblast6	Neuroblast7	Neuroblast8	Neuroblast9	Neuroblast10		Average unFRAPed	STD unFRAPed
					1.4073	3.5065	4.89489		5.5715		3.84505	1.59217
					1.52882	4.04776	4.75457		6.1018		4.10824	1.66201
1.67227					1.3912	3.54758	4.87032		5.94573		3.48542	1.76908
1.43793					1.46921	3.31026	4.08737		6.03747		3.26845	1.72788
1.55749					1.31991	3.3966	3.59433		5.93837		3.16134	1.66841
1.19277					1.3872	2.49568	3.8267		4.44682		2.66984	1.29253
1.44871	1.95404		0.909571	1.99352	1.03794	2.54913	2.88705		3.05266		1.97908	0.759414
1.34127	1.50742	1.71437	1.59599	1.69653	1.29304	1.79823	2.15537		2.31248		1.71275	0.321992
1.50224	1.66382	1.76973	1.47945	1.49262	1.3042	1.82752	2.10407	3.3325	4.432		2.09082	0.952608
1.24012	1.5375	1.66554	1.30883	1.61768	1.62532	1.55676	3.2434	2.19452	2.3281		1.83178	0.572054
1.43935	1.17483	1.43112	1.32504	1.76549	1.69049	1.79226	2.95147	2.46439	3.17957		1.9214	0.664752
1.46004	1.30144	1.45441	1.3079	1.87679	1.83988	1.18978	2.06706	2.35012	2.49702		1.73444	0.438451
1.46004	1.48791	1.26123	1.45489	1.51547	1.5543	1.1363	2.0663	1.93076	2.06634		1.59335	0.305956
1.61338	1.01863	1.91961	1.11049	1.54307	2.11504	1.08528	2.04248	1.8798	1.50882		1.58366	0.386406
2.05841	1.50043	1.4459	1.42744	1.61542	2.34306	1.11643	1.86232	1.46304	1.938		1.67705	0.346734
2.06535	1.51557	1.24657	1.28241	1.61174	2.05406	1.25064	1.90846	1.31963	2.00425		1.62587	0.33291
2.24112	1.25501	1.62173	1.27651	1.35198	2.05406	1.04114	1.6	1.45284	2.27646		1.61708	0.411279
	1.1594	1.34872	2.12392	1.29188	2.27391	1.20192	1.87684	1.44158	2.56724		1.69838	0.493232
	1.1594	1.34872	2.12392	1.29188	2.61945	1.13417	1.81806	1.67235	2.72997		1.76644	0.573806
	1.21946	1.29692	1.78635	1.12812	3.46926	1.35953	1.47621	1.36544	2.76425		1.76284	0.76254
	1.49711	1.11037	1.6109	1.42835	3.35979	1.40126	0.992305	1.55499	3.4582		1.8237	0.868595
	1.33756	1.29844	1.79053	1.3857	3.82251	1.54735	1.72054	2.06219	3.59932		2.06268	0.911843
	1.66854	1.532	1.66784	1.31063	2.72366	1.05144	1.68126	1.7423			1.67221	0.453643
	1.26582	1.41103	1.82141	1.82272	3.22475	2.51043	1.40911	1.94949			1.92685	0.614275
	1.77952	1.46463	1.81872	1.82135	3.72023	2.78899	1.97955	2.0387			2.17646	0.68324
	1.94417	1.79788	2.01781	1.75346	2.82315	2.66142	1.64433	1.95437			2.07458	0.403765
	1.92113	1.55028	3.03397	2.01932	3.84641		2.39563				2.46112	0.771135
		1.84417	1.74431	2.64306	3.25778						2.37233	0.618601
		1.60767	2.55438		2.84495						2.33566	0.528263
		2.19638	2.91367		3.46516						2.8584	0.519449
		2.00884	2.51864								2.26374	0.254901
		2.43812	2.77966								2.60889	0.170771
						This cell is plotted in figure 2C
Cnb intensity/Background intensity_FRAPed
Neuroblast1	Neuroblast2	Neuroblast3	Neuroblast4	Neuroblast5	Neuroblast6	Neuroblast7	Neuroblast8	Neuroblast9	Neuroblast10	Neuroblast11	Average unFRAPed	STD unFRAPed
								1.34309			1.34309	0
		1.16979						1.24155			1.20567	0.0358777
		1.14197						0.942335	1.11249		1.06559	0.0998154
		1.18751						1.46185	1.05697		1.23544	0.137172
		1.5365						1.55031	1.23934		1.44205	0.00690109
		1.5356						1.72632	1.20347		1.48846	0.0953614
1.18083		1.2002			1.25559	1.25559	1.10925	1.53616	1.25559		1.25617	0.134652
1.37141	1.15858	1.27725	1.40592		1.0332	1.0332	1.04359	1.71924	1.27863	1.20278	1.25238	0.224923
1.71338	1.13615	1.48012	1.36831		1.28734	1.28734	1.13342	1.08515	1.04512	1.31616	1.28525	0.196222
1.52161	1.20401	1.36503	1.25495	1.26745	1.09168	1.09168	1.08252	1.57467	1.40611	1.24183	1.28196	0.172701
1.60627	1.2254	1.47767	1.00908	1.39226	1.5275	1.5275	1.19358	1.22538	1.08959	1.15032	1.31132	0.188085
1.54308	0.991214	1.5165	1.26934	1.12433	1.12559	1.12559	1.07625	1.46337	1.51663	1.3367	1.28078	0.196272
1.19284	1.09493	1.32277	1.44452	0.979755	1.52922	1.52922	1.08127	1.27977	1.46296	1.36046	1.29797	0.189776
1.25547	1.18937	1.82031	1.38187	1.25096	1.31287	1.31287	1.33869	1.12191	1.14374	1.28242	1.31004	0.188154
1.34947	1.0712	1.57118	0.980892	1.39573	1.36662	1.36662	1.23373	1.3814	1.36877	1.26898	1.30496	0.169703
1.52742	1.22469	1.6506	1.26461	1.5372	1.25708	1.25708	0.925731	1.22901	1.08212	1.17526	1.28462	0.206368
1.50937	1.07299	1.79635	0.956824	1.55186	1.20892	1.20892	0.842455	1.21915	0.993874	0.990515	1.21375	0.28734
1.30419	1.28504	1.59094	2.58464	1.46168	1.17449	1.17449	1.20979	1.19912	1.28991	1.20403	1.40712	0.42529
1.71854	1.06062	1.60621	2.97053	1.71009	1.13591	1.13591	1.36407	0.989117	1.10389	1.205	1.45454	0.577279
1.97549	1.0896	2.42352	2.77832	2.1618	0.956827	0.956827	1.50253	1.88955	1.32343	1.58816	1.6951	0.624193
1.94503	1.11328	2.16767	2.50769	1.95424	1.17491	1.17491	1.10182	1.41184	1.04881	1.71008	1.57366	0.50222
2.92063	1.5519	1.82482	2.73479	2.37988	0.991832	0.991832	1.30848	1.60172	1.06892	1.6236	1.72713	0.6761
2.43015	1.09574	2.29453	2.89416	2.68478	1.05646	1.05646	1.25723	2.05696	1.11493	1.3366	1.75255	0.710272
3.37806	1.08445	2.15032	2.8961	2.32572	1.08885	1.08885	1.1607	2.64682	0.950825	1.56559	1.84875	0.846467
2.07345	1.80277	2.19636	2.36774	1.66444	1.04295	1.04295	1.43456	2.84333	0.987424	1.97626	1.76657	0.570859
	2.05216	3.0089		2.59814	1.18157	1.18157	2.23921	2.8063	1.3006	2.5679	2.10404	0.682693
	2.2371	2.1978		2.51049	1.19874	1.19874	1.73799	2.59186	1.60769	2.58755	1.98533	0.54032
	2.28271	2.64387		2.3464	1.16063	1.16063	2.23423	2.21758	1.60804	2.56317	2.02414	0.551032
	1.84871	2.0629		2.37731	1.04204	1.04204	1.86182	2.66566	1.88037	2.37308	1.90599	0.572473
	1.82202	2.96987		2.63773	0.817129	0.817129	2.29813	3.69768	1.93657	2.89209	2.20982	0.99914
		3.12195		3.10483	0.971002	0.971002	2.01814		1.79956	2.78979	2.1109	0.958168
		3.90696		2.50316	1.12839	1.12839	2.84678		2.08801	2.82486	2.34665	1.06469
									This cell is plotted in figure 2E

## Sheet: S1_Data_figure3b
		YFP::Cnb(T4A,T9A,S82A)						Asl
Image	centrosome	Cutoff	# of pixels	Area in um^2	Total Intensity	Average Intensity	Total intensity ratio	Cutoff	# of pixels	Area in um^2	Total Intensity	Average Intensity	Total intensity ratio
PROPHASE
2018-01-16_YFP-Cnb-phosphomut_Asl568_Tub647_1518_057_SIR_ALX_PRJ	1_1	400	56	0.0896	51986.9	928.337	0.711235	2500	24	0.0384	114709	4779.55	0.191246
	1_2	400	73	0.1168	73093.8	1001.28		2500	86	0.1376	599800	6974.42
2018-01-19_YFP-Cnb-phosphomut_Asl568_Tub647_1518_006_SIR_ALX_PRJ	1_1	400	38	0.0608	47207.2	1242.29	0.277823	4000	6	0.0096	40058	6676.33	0.0270868
	1_2	400	105	0.168	169918	1618.27		4000	117	0.1872	1.47887e+06	12639.9
2018-01-19_YFP-Cnb-phosphomut_Asl568_Tub647_1518_020_SIR_ALX_PRJ	apical_1	550	52	0.0832	82809.9	1592.5	0.444161	4000	26	0.0416	228753	8798.18	0.140947
	apical_2	550	89	0.1424	186441	2094.85		4000	118	0.1888	1622969	13754
2018-01-19_YFP-Cnb-phosphomut_Asl568_Tub647_1518_010_SIR_ALX_PRJ	1_1	300	26	0.0416	13095.5	503.672	0.17267	3500	18	0.0288	110835	6157.49	0.0889845
	1_2	300	82	0.1312	75840.9	924.889		3500	120	0.192	1.24555e+06	10379.6
	2_1	250	33	0.0528	14799.1	448.457	0.757058	3500	25	0.04	146627	5865.1	0.302493
	2_2	250	53	0.0848	19548.1	368.833		3500	81	0.1296	484729	5984.31
2018-01-19_YFP-Cnb-phosphomut_Asl568_Tub647_1518_033_SIR_ALX_PRJ	apical_1	280	54	0.0864	39785.2	736.763	1.9235	4000	52	0.0832	488145	9387.4	0.719336
	apical_2	280	36	0.0576	20683.7	574.548		4000	59	0.0944	678605	11501.8
	basal_1	300	51	0.0816	46784.5	917.344	0.635208	4000	38	0.0608	312412	8221.37	0.378878
	basal_2	300	62	0.0992	73652.3	1187.94		4000	78	0.1248	824572	10571.4
2018-01-20_YFP-Cnb-phosphomut_Asl568_Tub647_1518_061_SIR_ALX_PRJ	1_1	190	17	0.0272	5476.16	322.127	0.255501	1300	53	0.0848	159377	3007.12	0.391677
	1_2	190	53	0.0848	21433	404.397		1300	107	0.1712	406910	3802.9
	2_1	160	29	0.0464	7460.2	257.248	0.94481	1300	45	0.072	125764	2794.76	0.234496
	2_2	160	38	0.0608	7895.97	207.789		1300	133	0.2128	536318	4032.47
PROMETAPHASE
2018-01-15_YFP-Cnb-phosphomut_Asl568_Tub647_1518_006_SIR_ALX_PRJ	basal_1	240	49	0.0784	24140.4	492.661	0.950327	4000	58	0.0928	342146	5899.07	0.902281
	basal_2	240	52	0.0832	25402.2	488.504		4000	61	0.0976	379201	6216.41
2018-01-15_YFP-Cnb-phosphomut_Asl568_Tub647_1518_012_SIR_ALX_PRJ	1_1	270	50	0.08	37808.5	756.17	1.90654	2000	49	0.0784	230066	4695.22	0.535403			Centrosome 1		Prophase	Prometaphase	Metaphase	Anaphase	Telophase
	1_2	270	40	0.064	19830.9	495.773		2000	76	0.1216	429706	5654.03				Interphase like	n=	3	0	0	0	0
2018-01-16_YFP-Cnb-phosphomut_Asl568_Tub647_1518_058_SIR_ALX_PRJ	1_1	330	68	0.1088	112789	1658.67	1.7401	3500	27	0.0432	134179	4969.58	0.26268				%	15.7895	0	0	0	0
	1_2	330	72	0.1152	64817.6	900.245		3500	76	0.1216	510806	6721.13				1 centriole Cnb+, ectopic centrosome 2	n=	10	0	0	0	0
2018-01-16_YFP-Cnb-phosphomut_Asl568_Tub647_1518_071_SIR_ALX_PRJ	1_1	480	36	0.0576	46365.8	1287.94	0.464776	4500	51	0.0816	578245	11338.1	0.497012				%	52.6316	0	0	0	0
	1_2	480	60	0.096	99759.4	1662.66		4500	77	0.1232	1.16344e+06	15109.6				2 Cnb+ (0<r<2)	n=	6	22	5	7	0
2018-01-16_YFP-Cnb-phosphomut_Asl568_Tub647_1518_076_SIR_ALX_PRJ	apical_1	300	37	0.0592	23907.4	646.146	0.585568	5000	45	0.072	387792	8617.6	0.664287				%	31.5789	91.6667	50	53.8462	0
	apical_2	300	63	0.1008	40827.7	648.059		5000	66	0.1056	583772	8845.02				2 Cnb+ (2<r<10)	n=	0	2	5	4	5
2018-01-19_YFP-Cnb-phosphomut_Asl568_Tub647_1518_030_SIR_ALX_PRJ	1_1	270	42	0.0672	34296.4	816.581	1.80216	2700	49	0.0784	245434	5008.86	0.60418				%	0	8.33333	50	30.7692	71.4286
	1_2	270	43	0.0688	19030.7	442.574		2700	81	0.1296	406227	5015.14				2 centriole, 1 Cnb+ (10<r)	n=	0	0	0	2	1+1
2018-01-19_YFP-Cnb-phosphomut_Asl568_Tub647_1518_034_SIR_ALX_PRJ	1_1	200	48	0.0768	27610	575.208	0.709808	3500	51	0.0816	329507	6460.92	0.757043				%	0	0	0	15.3846	28.5714
	1_2	200	59	0.0944	38897.8	659.285		3500	67	0.1072	435256	6496.35				total	n=	19	24	10	13	7
2018-01-20_YFP-Cnb-phosphomut_Asl568_Tub647_1518_055_SIR_ALX_PRJ	apical_1	500	61	0.0976	181268	2971.6	1.4651	2500	67	0.1072	424719	6339.09	0.484512
	apical_2	500	77	0.1232	123724	1606.8		2500	103	0.1648	876592	8510.6
2018-01-20_YFP-Cnb-phosphomut_Asl568_Tub647_1518_059_SIR_ALX_PRJ	1_1	240	52	0.0832	33781.2	649.638	0.791317	2800	41	0.0656	184699	4504.86	0.410897			Centrosome 2		Prophase	Prometaphase	Metaphase	Anaphase	Telophase
	1_2	240	69	0.1104	42689.8	618.693		2800	94	0.1504	449503	4781.95				Basal Interphase like	n=	3	0	0	0	0
2018-01-15_YFP-Cnb-phosphomut_Asl568_Tub647_1518_007_SIR_ALX_PRJ	apical_1	300	38	0.0608	21557.1	567.291	1.67162	4000	60	0.096	525262	8754.36	0.608639				%	15.7895	0	0	0	0
	apical_2	300	33	0.0528	12895.9	390.786		4000	72	0.1152	863010	11986.3				Ectopic	n=	10	0	0	0	0
	basal_1	400	46	0.0736	43766.4	951.444	0.551621	4000	48	0.0768	464085	9668.44	0.31403				%	52.6316	0	0	0	0
	basal_2	400	83	0.1328	79341.5	955.921		4000	109	0.1744	1.47784e+06	13558.1				2 Cnb+ (0<r<2)	n=	3	10	1	0	0
2018-01-15_YFP-Cnb-phosphomut_Asl568_Tub647_1518_011_SIR_ALX_PRJ	1_1	370	23	0.0368	13950.4	606.538	0.26509	3700	21	0.0336	101820	4848.56	0.219011				%	15.7895	41.6667	10	0	0
	1_2	370	58	0.0928	52625	907.327		3700	76	0.1216	464908	6117.21				2 Cnb+ (2<r<10)	n=	0	5	8	7	1
	2_1	370	30	0.048	32532.4	1084.41	1.71528	4000	23	0.0368	153494	6673.66	0.162518				%	0	20.8333	80	53.8462	14.2857
	2_2	370	29	0.0464	18966.2	654.007		4000	91	0.1456	944475	10378.8				2 centriole, 1 Cnb+ (10<r)	n=	3	9	1	6	6
2018-01-15_YFP-Cnb-phosphomut_Asl568_Tub647_1518_036_SIR_ALX_PRJ	apical_1	240	34	0.0544	16569.6	487.341	0.380729	2300	52	0.0832	281403	5411.6	0.434116				%	15.7895	37.5	10	46.1538	85.7143
	apical_2	240	66	0.1056	43520.8	659.406		2300	95	0.152	648221	6823.38				total	n=	19	24	10	13	7
	basal_1	200	32	0.0512	13065.9	408.309	1.09322	2500	49	0.0784	233006	4755.23	0.401705
	basal_2	200	48	0.0768	11951.8	248.995		2500	98	0.1568	580043	5918.81
2018-01-15_YFP-Cnb-phosphomut_Asl568_Tub647_1518_050_SIR_ALX_PRJ	1_1	180	58	0.0928	44429.7	766.029	3.10704	2000	69	0.1104	376832	5461.33	0.55408			When YFP::Cnb(T4A,T9A,S82A) ratio could not be masured (absent on one centriole)
	1_2	180	53	0.0848	14299.7	269.805		2000	108	0.1728	680103	6297.25				When YFP::Cnb(T4A,T9A,S82A) could be measured on all four centrioles.
	2_1	180	69	0.1104	69505	1007.32	3.33605	2000	79	0.1264	458773	5807.26	0.994809
	2_2	180	48	0.0768	20834.5	434.053		2000	75	0.12	461168	6148.9
2018-01-16_YFP-Cnb-phosphomut_Asl568_Tub647_1518_070_SIR_ALX_PRJ	apical_1	170	52	0.0832	21289.1	409.407	1.46339	1300	72	0.1152	250589	3480.4	0.829646
	apical_2	170	47	0.0752	14547.9	309.529		1300	85	0.136	302043	3553.45
	basal_1	170	61	0.0976	23385	383.361	1.63114	1300	76	0.1216	280124	3685.84	0.708495
	basal_2	170	54	0.0864	14336.6	265.493		1300	94	0.1504	395379	4206.16
2018-01-16_YFP-Cnb-phosphomut_Asl568_Tub647_1518_075_SIR_ALX_PRJ	1_1	230	32	0.0512	15589.3	487.165	1.73913	3000	53	0.0848	358469	6763.57	0.423149
	1_2	230	30	0.048	8963.85	298.795		3000	86	0.1376	847147	9850.55
	2_1	280	39	0.0624	20741.1	531.823	0.49581	3000	59	0.0944	447274	7580.91	0.557267
	2_2	280	54	0.0864	41832.7	774.68		3000	84	0.1344	802619	9554.99
2018-01-19_YFP-Cnb-phosphomut_Asl568_Tub647_1518_004_SIR_ALX_PRJ	1_1	350	55	0.088	56710.8	1031.11	1.28584	5000	59	0.0944	642609	10891.7	0.758554
	1_2	350	48	0.0768	44104.2	918.837		5000	67	0.1072	847150	12644
	2_1	430	52	0.0832	66579.7	1280.38	2.34045	5000	47	0.0752	479740	10207.2	0.314585
	2_2	430	38	0.0608	28447.4	748.615		5000	99	0.1584	1.52499e+06	15404
2018-01-19_YFP-Cnb-phosphomut_Asl568_Tub647_1518_016_SIR_ALX_PRJ	apical_1	290	30	0.048	17516.7	583.889	0.613016	2200	53	0.0848	309184	5833.66	0.631911
	apical_2	290	39	0.0624	28574.6	732.682		2200	78	0.1248	489284	6272.87
	basal_1	260	41	0.0656	17797.2	434.078	1.02273	2200	57	0.0912	262177	4599.6	0.575444
	basal_2	260	41	0.0656	17401.6	424.43		2200	85	0.136	455609	5360.11
2018-01-19_YFP-Cnb-phosphomut_Asl568_Tub647_1518_021_SIR_ALX_PRJ	apical_1	300	41	0.0656	50494.4	1231.57	1.11219	5000	28	0.0448	247169	8827.48	0.192243
	apical_2	300	65	0.104	45401	698.477		5000	106	0.1696	1.28571e+06	12129.4
	basal_1	350	46	0.0736	71644.7	1557.49	2.14103	5000	42	0.0672	422300	10054.8	0.308241
	basal_2	350	60	0.096	33462.8	557.713		5000	97	0.1552	1.37003e+06	14124
2018-01-19_YFP-Cnb-phosphomut_Asl568_Tub647_1518_032_SIR_ALX_PRJ	1_1	250	54	0.0864	43883.4	812.655	2.46709	2000	62	0.0992	328468	5297.87	0.535917
	1_2	250	44	0.0704	17787.5	404.261		2000	102	0.1632	612908	6008.9
	2_1	180	61	0.0976	46669.3	765.071	2.63606	2000	68	0.1088	318269	4680.43	0.868327
	2_2	180	62	0.0992	17704.2	285.551		2000	80	0.128	366531	4581.64
2018-01-19_YFP-Cnb-phosphomut_Asl568_Tub647_1518_036_SIR_ALX_PRJ	apical_1	250	56	0.0896	37728.6	673.725	1.5912	3500	55	0.088	391295	7114.46	0.474055
	apical_2	250	60	0.096	23710.8	395.181		3500	88	0.1408	825422	9379.79
	basal_1	250	37	0.0592	18929.8	511.617	0.511327	3500	52	0.0832	441220	8485.01	0.402605
	basal_2	250	71	0.1136	37021	521.423		3500	100	0.16	1095913	10959.1
2018-01-19_YFP-Cnb-phosphomut_Asl568_Tub647_1518_039_SIR_ALX_PRJ	apical_1	200	29	0.0464	12331.8	425.233	0.302379	2500	35	0.056	173944	4969.84	0.265148
	apical_2	200	66	0.1056	40782.5	617.917		2500	97	0.1552	656027	6763.17
	basal_1	200	34	0.0544	17443.3	513.037	1.46283	2500	41	0.0656	218023	5317.64	0.252292
	basal_2	200	45	0.072	11924.3	264.985		2500	112	0.1792	864169	7715.8
2018-01-19_YFP-Cnb-phosphomut_Asl568_Tub647_1518_040_SIR_ALX_PRJ	1_1	220	45	0.072	21305	473.444	2.33148	3000	59	0.0944	482850	8183.9	0.649716
	1_2	220	30	0.048	9137.95	304.598		3000	85	0.136	743171	8743.19
	2_1	350	37	0.0592	29923.7	808.748	0.473984	3000	43	0.0688	290399	6753.47	0.279755
	2_2	350	65	0.104	63132.3	971.266		3000	119	0.1904	1.03805e+06	8723.09
2018-01-19_YFP-Cnb-phosphomut_Asl568_Tub647_1518_042_SIR_ALX_PRJ	1_1	190	43	0.0688	20645.9	480.137	1.78011	3000	51	0.0816	297836	5839.91	0.507769
	1_2	190	40	0.064	11598.1	289.952		3000	85	0.136	586557	6900.67
	2_1	220	43	0.0688	25195.9	585.951	0.463602	3000	62	0.0992	479508	7734	0.454015
	2_2	220	85	0.136	54348.1	639.39		3000	110	0.176	1.05615e+06	9601.36
2018-01-20_YFP-Cnb-phosphomut_Asl568_Tub647_1518_057_SIR_ALX_PRJ	apical_1	180	35	0.056	15296.2	437.035	0.405727	1200	47	0.0752	141885	3018.83	0.36525
	apical_2	180	77	0.1232	37700.8	489.621		1200	114	0.1824	388460	3407.54
	basal_1	170	57	0.0912	18898.8	331.559	0.883103	1200	69	0.1104	185473	2688.02	0.746541
	basal_2	170	69	0.1104	21400.5	310.152		1200	88	0.1408	248443	2823.22
METAPHASE
2018-01-19_YFP-Cnb-phosphomut_Asl568_Tub647_1518_009_SIR_ALX_PRJ	apical_1	300	54	0.0864	76471.5	1416.14	2.66861	3500	59	0.0944	563307	9547.57	0.601378
	apical_2	300	63	0.1008	28655.9	454.856		3500	96	0.1536	936693	9757.22
2018-01-15_YFP-Cnb-phosphomut_Asl568_Tub647_1518_003_SIR_ALX_PRJ	apical_1	280	55	0.088	51088.8	928.887	1.37953	1700	79	0.1264	377702	4781.03	0.585747
	apical_2	280	69	0.1104	37033.6	536.718		1700	109	0.1744	644820	5915.78
	basal_1	240	35	0.056	13415.6	383.302	3.00072	1700	88	0.1408	386831	4395.81	0.86717
	basal_2	240	60	0.096	40256.4	670.94		1700	73	0.1168	335448	4595.18
2018-01-15_YFP-Cnb-phosphomut_Asl568_Tub647_1518_045_SIR_ALX_PRJ	apical_1	280	57	0.0912	91288.4	1601.55	2.43196	2500	74	0.1184	572834	7741.01	0.661074
	apical_2	280	71	0.1136	37537	528.69		2500	97	0.1552	866521	8933.21
	basal_1	260	59	0.0944	77788.1	1318.44	3.08865	2500	65	0.104	357072	5493.41	0.607739
	basal_2	260	66	0.1056	25185.1	381.593		2500	99	0.1584	587541	5934.76
2018-01-16_YFP-Cnb-phosphomut_Asl568_Tub647_1518_067_SIR_ALX_PRJ	apical_1	280	66	0.1056	76253	1155.35	4.09487	8000	28	0.0448	267898	9567.78	0.847774
	apical_2	280	36	0.0576	18621.6	517.266		8000	33	0.0528	316002	9575.81
	basal_1	260	57	0.0912	60052.4	1053.55	7.99658	2500	60	0.096	272208	4536.8	0.719534
	basal_2	260	25	0.04	7509.76	300.39		2500	70	0.112	378311	5404.44
2018-01-19_YFP-Cnb-phosphomut_Asl568_Tub647_1518_008_SIR_ALX_PRJ	apical_1	450	49	0.0784	62492.6	1275.36	0.842576	5000	54	0.0864	490171	9077.24	0.381123
	apical_2	450	60	0.096	74168.5	1236.14		5000	98	0.1568	1286124	13123.7
	basal_1	380	54	0.0864	61274.3	1134.71	1.95736	5000	48	0.0768	440539	9177.9	0.324919
	basal_2	380	44	0.0704	31304.6	711.469		5000	95	0.152	1.35584e+06	14272
2018-01-19_YFP-Cnb-phosphomut_Asl568_Tub647_1518_011_SIR_ALX_PRJ	apical_1	480	40	0.064	48305.2	1207.63	1.08879	3500	62	0.0992	577152	9308.9	0.410977
	apical_2	480	57	0.0912	44366.1	778.352		3500	121	0.1936	1404343	11606.1
	basal_1	300	60	0.096	36643.3	610.721	2.37352	3500	65	0.104	488119	7509.52	0.983204
	basal_2	300	37	0.0592	15438.3	417.252		3500	69	0.1104	496457	7195.03
2018-01-19_YFP-Cnb-phosphomut_Asl568_Tub647_1518_017_SIR_ALX_PRJ	1_1	260	56	0.0896	56011.4	1000.2	5.0448	2500	82	0.1312	658389	8029.13	0.86842
	1_2	260	33	0.0528	11102.8	336.449		2500	90	0.144	758146	8423.84
	2_1	300	60	0.096	62421.5	1040.36	2.36115	2500	75	0.12	535105	7134.73	0.864912
	2_2	300	47	0.0752	26436.8	562.486		2500	84	0.1344	618682	7365.26
2018-01-20_YFP-Cnb-phosphomut_Asl568_Tub647_1518_047_SIR_ALX_PRJ	apical_1	320	44	0.0704	44526.6	1011.97	0.742608	4000	57	0.0912	462401	8112.3	0.370411
	apical_2	320	74	0.1184	59959.7	810.266		4000	107	0.1712	1.24835e+06	11666.8
	basal_1	250	39	0.0624	22982.3	589.291	3.09011	4000	35	0.056	217029	6200.83	0.443514
	basal_2	250	25	0.04	7437.39	297.495		4000	72	0.1152	489340	6796.4
2018-01-20_YFP-Cnb-phosphomut_Asl568_Tub647_1518_052_SIR_ALX_PRJ	1_1	450	73	0.1168	112945	1547.19	3.20042	5000	71	0.1136	1.06408e+06	14987.1	0.872223
	1_2	450	39	0.0624	35290.7	904.889		5000	89	0.1424	1.21997e+06	13707.5
	2_1	270	51	0.0816	42731.3	837.868	2.49395	4500	37	0.0592	210697	5694.51	0.464418
	2_2	270	43	0.0688	17133.9	398.464		4500	70	0.112	453680	6481.14
2018-01-20_YFP-Cnb-phosphomut_Asl568_Tub647_1518_060_SIR_ALX_PRJ	1_1	220	70	0.112	99933.7	1427.62	5.42787	2200	72	0.1152	414258	5753.58	0.430212
	1_2	220	62	0.0992	18411.2	296.955		2200	127	0.2032	962914	7582
	2_1	260	55	0.088	40779.2	741.441	1.26045	2200	68	0.1088	272199	4002.93	0.852142
	2_2	260	66	0.1056	32352.9	490.195		2200	84	0.1344	319430	3802.73
ANAPHASE
2018-01-16_YFP-Cnb-phosphomut_Asl568_Tub647_1518_077_SIR_ALX_PRJ	basal_1	180	75	0.12	43161.5	575.487	3.44121	2500	73	0.1168	547976	7506.52	0.764965
	basal_2	180	47	0.0752	12542.5	266.863		2500	90	0.144	716342	7959.35
2018-01-16_YFP-Cnb-phosphomut_Asl568_Tub647_1518_082_SIR_ALX_PRJ	apical_1	220	43	0.0688	51473.3	1197.05	1.35843	2200	54	0.0864	327735	6069.16	0.356626
	apical_2	220	93	0.1488	37891.9	407.439		2200	129	0.2064	918987	7123.93
2018-01-19_YFP-Cnb-phosphomut_Asl568_Tub647_1518_005_SIR_ALX_PRJ	basal_1	250	53	0.0848	37832.5	713.821	1.35897	3500	44	0.0704	225893	5133.92	0.430792
	basal_2	250	59	0.0944	27839.2	471.851		3500	84	0.1344	524366	6242.45
2018-01-20_YFP-Cnb-phosphomut_Asl568_Tub647_1518_062_SIR_ALX_PRJ	apical_1	300	56	0.0896	64593.2	1153.45	2.50818	1700	75	0.12	267166	3562.21	0.556403
	apical_2	300	53	0.0848	25753	485.906		1700	98	0.1568	480166	4899.65
2018-01-15_YFP-Cnb-phosphomut_Asl568_Tub647_1518_041_SIR_ALX_PRJ	apical_1	190	80	0.128	50413	630.162	2.39512	4000	34	0.0544	155694	4579.24	0.975062
	apical_2	190	72	0.1152	21048.2	292.337		4000	34	0.0544	159676	4696.35
	basal_1	190	66	0.1056	50986.6	772.524	3.00951	1700	81	0.1296	371246	4583.28	0.593129
	basal_2	190	56	0.0896	16941.8	302.533		1700	117	0.1872	625910	5349.66
2018-01-15_YFP-Cnb-phosphomut_Asl568_Tub647_1518_042_SIR_ALX_PRJ	apical_1	140	79	0.1264	31419.1	397.71	2.26516	1300	84	0.1344	264969	3154.39	0.606202
	apical_2	140	68	0.1088	13870.6	203.979		1300	116	0.1856	437097	3768.08
	basal_1	140	48	0.0768	15945.9	332.205	1.58262	1300	77	0.1232	187527	2435.42	0.897051
	basal_2	140	41	0.0656	10075.6	245.747		1300	76	0.1216	209049	2750.64
2018-01-15_YFP-Cnb-phosphomut_Asl568_Tub647_1518_051_SIR_ALX_PRJ	apical_1	230	67	0.1072	58526.7	873.533	6.37839	3000	68	0.1088	396102	5825.04	0.897696
	apical_2	230	29	0.0464	9175.78	316.406		3000	65	0.104	441244	6788.36
	basal_1	300	43	0.0688	44112.9	1025.88	1.80245	3000	50	0.08	292785	5855.69	0.414366
	basal_2	300	37	0.0592	24473.8	661.455		3000	82	0.1312	706585	8616.89
2018-01-19_YFP-Cnb-phosphomut_Asl568_Tub647_1518_028_SIR_ALX_PRJ	1_1	240	63	0.1008	50706.9	804.872	1.35085	5000	53	0.0848	403959	7621.87	0.520343
	1_2	240	82	0.1312	37536.9	457.768		5000	91	0.1456	776333	8531.13
	2_1	300	61	0.0976	125310	2054.27	3.6951	5000	66	0.1056	821080	12440.6	0.40358
	2_2	300	77	0.1232	33912.6	440.423		5000	122	0.1952	2.03449e+06	16676.2
2018-01-19_YFP-Cnb-phosphomut_Asl568_Tub647_1518_038_SIR_ALX_PRJ	apical_1	240	51	0.0816	56278.9	1103.51	5.6103	3000	47	0.0752	246630	5247.45	0.377239
	apical_2	240	33	0.0528	10031.3	303.98		3000	91	0.1456	653777	7184.36
	basal_1	280	57	0.0912	70649.5	1239.46	3.56261	3000	63	0.1008	444670	7058.26	0.567545
	basal_2	280	36	0.0576	19830.8	550.857		3000	80	0.128	783498	9793.73
2018-01-20_YFP-Cnb-phosphomut_Asl568_Tub647_1518_048_SIR_ALX_PRJ	apical_1	230	64	0.1024	34866.7	544.793	2.07483	2300	66	0.1056	332641	5040.02	0.770585
	apical_2	230	45	0.072	16804.6	373.436		2300	88	0.1408	431673	4905.38
	basal_1	230	55	0.088	43962.1	799.31	1.55193	2300	68	0.1088	402168	5914.24	0.407467
	basal_2	230	80	0.128	28327.4	354.093		2300	120	0.192	986997	8224.98
2018-01-20_YFP-Cnb-phosphomut_Asl568_Tub647_1518_053_SIR_ALX_PRJ	apical_1	420	81	0.1296	179982	2222	7.50049	3500	77	0.1232	577837	7504.37	0.886721
	apical_2	420	37	0.0592	23996.1	648.543		3500	70	0.112	651655	9309.36
	basal_1	650	62	0.0992	158809	2561.43	1.01436	3300	75	0.12	748108	9974.78	0.770029
	basal_2	650	83	0.1328	156560	1886.27		3300	109	0.1744	971533	8913.15
TELOPHASE
2018-01-15_YFP-Cnb-phosphomut_Asl568_Tub647_1518_029_SIR_ALX_PRJ	apical_1	300	59	0.0944	80022.5	1356.31	2.22212	2200	83	0.1328	370259	4460.95	0.58042
	apical_2	300	57	0.0912	36011.9	631.787		2200	114	0.1824	637915	5595.75
2018-01-15_YFP-Cnb-phosphomut_Asl568_Tub647_1518_031_SIR_ALX_PRJ	apical_1	480	85	0.136	209250	2461.76	2.98695	3000	92	0.1472	623687	6779.21	0.643667
	apical_2	480	64	0.1024	70054.6	1094.6		3000	119	0.1904	968960	8142.52
2018-01-15_YFP-Cnb-phosphomut_Asl568_Tub647_1518_035_SIR_ALX_PRJ	apical_1	300	78	0.1248	91252.5	1169.9	2.31547	1800	103	0.1648	439560	4267.58	0.717922
	apical_2	300	51	0.0816	39410	772.744		1800	116	0.1856	612268	5278.17
2018-01-16_YFP-Cnb-phosphomut_Asl568_Tub647_1518_060_SIR_ALX_PRJ	apical_1	400	110	0.176	160949	1463.18	4.44747	1800	117	0.1872	553648	4732.03	0.841772
	apical_2	400	41	0.0656	36189	882.659		1800	121	0.1936	657717	5435.68
2018-01-20_YFP-Cnb-phosphomut_Asl568_Tub647_1518_050_SIR_ALX_PRJ	apical_1	350	111	0.1776	260259	2344.68	13.884	3500	103	0.1648	1.13209e+06	10991.1	0.767153
	apical_2	350	41	0.0656	18745.2	457.2		3500	130	0.208	1.4757e+06	11351.5
2018-01-20_YFP-Cnb-phosphomut_Asl568_Tub647_1518_045_SIR_ALX_PRJ	apical_1	260	73	0.1168	76897.3	1053.39	3.15273	2000	88	0.1408	366068	4159.86	0.7019
	apical_2	260	65	0.104	24390.7	375.242		2000	109	0.1744	521538	4784.75
	basal_1	280	83	0.1328	96891.6	1167.37	4.98901	2000	86	0.1376	446753	5194.8	0.696001
	basal_2	280	51	0.0816	19421	380.804		2000	108	0.1728	641885	5943.38
Orange image names: When YFP::Cnb(T4A,T9A,S82A) could be measured on all four centrioles. This ectopic localization or delay in the dynamic of localization was seen for phosphomutant Cnb or YFP::Cnb expressing neuroblasts, mutant for polo.

## Sheet: S1_Data_figure3g
		1 Cnb(T4A,T9A,S82A) centriole	2 Cnb(T4A,T9A,S82A) centrioles
Control	n	15	5
	%	75	25
Cnb(T4A,T9A,S82A) ; cnb	n	16	6
	%	72.73	27.27

## Sheet: S1_Data_figure4c-5c
Control		Polo::GFP (trapline)						Asl
Image	centrosome	Cutoff	# of pixels	Area in um^2	Total Intensity	Average Intensity	Total intensity ratio	Cutoff	# of pixels	Area in um^2	Total Intensity	Average Intensity	Total intensity ratio
PROPHASE
2016-04-11_Asl405_PoloGFP_PACT-RFP_Tub647_1516_010_SIR_ALX_PRJ	apical_1	250	20	0.032	8251.5	412.575	0.115985	600	1	0.0016	606.656	606.656	0.00380991
	apical_2	250	91	0.1456	71142.9	781.791		600	100	0.16	159231	1592.31
	basal_1	300	39	0.0624	30984.4	794.473	0.57313	600	7	0.0112	4910.33	701.475	0.0238474
	basal_2	300	90	0.144	54061.8	600.687		600	115	0.184	205906	1790.49
2016-04-11_Asl405_PoloGFP_PACT-RFP_Tub647_1516_011_SIR_ALX_PRJ	apical_1	170	35	0.056	14329.2	409.405	0.588818	380	34	0.0544	25836.2	759.887	0.21895
	apical_2	170	85	0.136	24335.5	286.3		380	108	0.1728	118000	1092.6
2016-04-11_Asl405_PoloGFP_PACT-RFP_Tub647_1516_023_SIR_ALX_PRJ	basal_1	650	25	0.04	40090.4	1603.61	0.545857	400	12	0.0192	7209.42	600.785	0.059233
	basal_2	650	73	0.1168	73444.8	1006.09		400	95	0.152	121713	1281.19
2016-04-11_Asl405_PoloGFP_PACT-RFP_Tub647_1516_030_SIR_ALX_PRJ	basal_1	350	20	0.032	17231	861.55	0.405457	350	5	0.008	1993.99	398.798	0.0233717
	basal_2	350	68	0.1088	42497.7	624.967		350	89	0.1424	85316.5	958.612
2016-04-11_Asl405_PoloGFP_PACT-RFP_Tub647_1516_042_SIR_ALX_PRJ	basal_1	400	17	0.0272	16137	949.233	0.579149	550	5	0.008	3755.75	751.15	0.0349852
	basal_2	400	53	0.0848	27863.3	525.722		550	79	0.1264	107352	1358.89
2016-04-11_Asl405_PoloGFP_PACT-RFP_Tub647_1516_049_SIR_ALX_PRJ	apical_1	450	20	0.032	17884.7	894.235	0.171555	400	6	0.0096	2620.42	436.737	0.0209344
	apical_2	450	98	0.1568	104251	1063.78		400	101	0.1616	125173	1239.34
2016-04-11_Asl405_PoloGFP_PACT-RFP_Tub647_1516_050_SIR_ALX_PRJ	basal_1	280	18	0.0288	8397.53	466.529	0.242349	800	0	0	0	0	0
	basal_2	280	59	0.0944	34650.5	587.297		800	20	0.032	18991.2	949.561					MEDIANS
2016-08-10_WT_Asl405_PoloGFP_Tub647_1516_015_SIR_ALX_PRJ	apical_1	200	22	0.0352	10878.7	494.486	0.569003	800	19	0.0304	27162	1429.58	0.115468
	apical_2	200	61	0.0976	19118.9	313.424		800	90	0.144	235234	2613.71				4c	Apical
2016-08-10_WT_Asl405_PoloGFP_Tub647_1516_022_SIR_ALX_PRJ	apical_1	200	27	0.0432	12441.4	460.794	0.585436	600	20	0.032	19198.8	959.938	0.160803					Prophase	Prometaphase	Metaphase	Anaphase	Telophase
	apical_2	200	49	0.0784	21251.6	433.705		600	82	0.1312	119393	1456.01					Polo::GFP	0.556334	1.14536	1.91835	1.66667	1.37741
	basal_1	180	27	0.0432	10909.1	404.04	1.12322	600	38	0.0608	49392.1	1299.79	0.32801
	basal_2	180	40	0.064	9712.29	242.807		600	89	0.1424	150581	1691.92
2017-03-20_ctrl_Asl405-PoloGFP-Tub647_1516_SI_038_SIR_ALX_PRJ	apical_1	900	30	0.048	57758.9	1925.3	0.543666	1800	13	0.0208	30222.7	2324.82	0.118903				Basal
	apical_2	900	69	0.1104	106240	1539.71		1800	78	0.1248	254179	3258.7						Prophase	Prometaphase	Metaphase	Anaphase	Telophase
PROMETAPHASE																	Polo::GFP	0.559494	1.96292	1.81959	1.70193	1.57925
2016-04-11_Asl405_PoloGFP_PACT-RFP_Tub647_1516_001_SIR_ALX_PRJ	apical_1	550	49	0.0784	71071.5	1450.44	1.03247	700	54	0.0864	93220.4	1726.3	0.577229
	apical_2	550	64	0.1024	68836.6	1075.57		700	75	0.12	161496	2153.28
	basal_1	550	25	0.04	27690.2	1107.61	1.91574	700	29	0.0464	37125.7	1280.2	0.2165			5c
	basal_2	550	22	0.0352	14454	657.001		700	85	0.136	171481	2017.42						Prophase	Prometaphase	Metaphase	Anaphase	Telophase
2016-04-11_Asl405_PoloGFP_PACT-RFP_Tub647_1516_034_SIR_ALX_PRJ	1	250	21	0.0336	12299.6	585.694	3.41504	400	39	0.0624	29357.6	752.76	0.298445				Polo::GFP	0.55743	1.42564	1.90772	1.68565	1.43588
	2	250	11	0.0176	3601.59	327.417		400	82	0.1312	98368.5	1199.62
2016-04-11_Asl405_PoloGFP_PACT-RFP_Tub647_1516_044_SIR_ALX_PRJ	apical_1	700	43	0.0688	59526.2	1384.33	1.4897	600	52	0.0832	69425.1	1335.1	0.527171
	apical_2	700	44	0.0704	39958.4	908.146		600	81	0.1296	131694	1625.85
	basal_1	650	28	0.0448	31385.6	1120.92	2.71387	600	40	0.064	43276.1	1081.9	0.353573
	basal_2	650	13	0.0208	11564.9	889.609		600	81	0.1296	122396	1511.07
2016-04-11_Asl405_PoloGFP_PACT-RFP_Tub647_1516_045_SIR_ALX_PRJ	apical_1	500	35	0.056	53785.5	1536.73	1.17113	700	32	0.0512	53999	1687.47	0.420922
	apical_2	500	49	0.0784	45926.2	937.27		700	70	0.112	128288	1832.68
2016-04-11_Asl405_PoloGFP_PACT-RFP_Tub647_1516_046_SIR_ALX_PRJ	apical_1	480	35	0.056	39699.7	1134.28	1.17622	700	38	0.0608	42146.8	1109.13	0.248694
	apical_2	480	47	0.0752	33752	718.128		700	89	0.1424	169473	1904.19
	basal_1	400	38	0.0608	34138.8	898.391	1.48653	700	57	0.0912	84773.5	1487.26	0.570427
	basal_2	400	41	0.0656	22965.5	560.133		700	75	0.12	148614	1981.52
2016-04-11_Asl405_PoloGFP_PACT-RFP_Tub647_1516_052_SIR_ALX_PRJ	apical_1	200	26	0.0416	10626.1	408.695	0.513132	800	30	0.048	37759.2	1258.64	0.212967
	apical_2	200	57	0.0912	20708.3	363.303		800	76	0.1216	177301	2332.9
2016-04-11_Asl405_PoloGFP_PACT-RFP_Tub647_1516_053_SIR_ALX_PRJ	apical_1	200	24	0.0384	11465.9	477.746	0.587525	800	23	0.0368	32012.2	1391.84	0.218748
	apical_2	200	58	0.0928	19515.6	336.476		800	66	0.1056	146343	2217.32
	basal_1	220	16	0.0256	6262.42	391.401	1.76176	750	23	0.0368	27216.5	1183.33	0.138266
	basal_2	220	13	0.0208	3554.65	273.434		750	96	0.1536	196841	2050.43
2016-04-11_Asl405_PoloGFP_PACT-RFP_Tub647_1516_057_SIR_ALX_PRJ	apical_1	200	37	0.0592	18410.4	497.579	1.11576	900	40	0.064	68235.2	1705.88	0.433119
	apical_2	200	50	0.08	16500.4	330.008		900	75	0.12	157544	2100.59
2016-04-11_Asl405_PoloGFP_PACT-RFP_Tub647_1516_058_SIR_ALX_PRJ	apical_1	200	49	0.0784	24607.4	502.191	1.34876	750	54	0.0864	88172.3	1632.82	0.498672
	apical_2	200	59	0.0944	18244.4	309.227		750	88	0.1408	176814	2009.25
	basal_1	200	46	0.0736	24287.5	527.99	1.39428	800	63	0.1008	132566	2104.22	0.626717
	basal_2	200	64	0.1024	17419.4	272.178		800	87	0.1392	211524	2431.31
2016-08-10_WT_Asl405_PoloGFP_Tub647_1516_009_SIR_ALX_PRJ	apical_1	360	23	0.0368	19449.7	845.637	1.10484	1000	27	0.0432	39198.9	1451.81	0.252039
	apical_2	360	36	0.0576	17604.1	489.003		1000	76	0.1216	155527	2046.41
	basal_1	360	30	0.048	26199.4	873.312	1.63648	900	31	0.0496	47707.8	1538.96	0.267215
	basal_2	360	38	0.0608	16009.6	421.305		900	90	0.144	178537	1983.75
2016-08-10_WT_Asl405_PoloGFP_Tub647_1516_011_SIR_ALX_PRJ	apical_1	120	22	0.0352	5653.27	256.967	1.60778	1400	40	0.064	126211	3155.28	0.4703
	apical_2	120	18	0.0288	3516.2	195.344		1400	67	0.1072	268363	4005.41
	basal_1	100	14	0.0224	2418.04	172.717	0.812556	1400	25	0.04	57482.6	2299.31	0.170533
	basal_2	100	24	0.0384	2975.85	123.994		1400	79	0.1264	337076	4266.78
2016-08-10_WT_Asl405_PoloGFP_Tub647_1516_037_SIR_ALX_PRJ	apical_1	400	38	0.0608	33523.4	882.194	0.367812	1200	22	0.0352	50355.9	2288.9	0.145053
	apical_2	400	90	0.144	91142.7	1012.7		1200	91	0.1456	347156	3814.9
2016-08-10_WT_Asl405_PoloGFP_Tub647_1516_039_SIR_ALX_PRJ	apical_1	700	39	0.0624	80224.3	2057.03	0.959111	1400	39	0.0624	116985	2999.61	0.383208
	apical_2	700	59	0.0944	83644.4	1417.7		1400	82	0.1312	305278	3722.9
	basal_1	700	45	0.072	99353.5	2207.86	2.18478	1300	49	0.0784	139085	2838.46	0.409941
	basal_2	700	47	0.0752	45475.4	967.561		1300	91	0.1456	339279	3728.35
2016-08-10_WT_Asl405_PoloGFP_Tub647_1516_042_SIR_ALX_PRJ	apical_1	450	49	0.0784	44679.3	911.822	1.13933	750	52	0.0832	87290	1678.65	0.597862
	apical_2	450	55	0.088	39215.5	713.009		750	73	0.1168	146004	2000.05
	basal_1	400	50	0.08	44634.8	892.696	5.75168	750	40	0.064	55183.9	1379.6	0.525933
	basal_2	400	16	0.0256	7760.31	485.02		750	64	0.1024	104926	1639.46
2016-08-10_WT_Asl405_PoloGFP_Tub647_1516_045_SIR_ALX_PRJ	apical_1	350	45	0.072	38494.9	855.441	1.36012	1250	61	0.0976	143288	2348.99	0.976004
	apical_2	350	46	0.0736	28302.5	615.272		1250	56	0.0896	146811	2621.63
	basal_1	350	61	0.0976	78203.5	1282.02	2.74852	1250	63	0.1008	182056	2889.77	0.823462
	basal_2	350	48	0.0768	28452.9	592.769		1250	63	0.1008	221086	3509.29
2017-03-18_ctrl_Asl405-PoloGFP-Tub647_1516_SI_001_SIR_ALX_PRJ	cell1_apical_1	1300	24	0.0384	52577.5	2190.73	0.345818	1000	33	0.0528	62652	1898.55	0.293018
	cell1_apical_2	1300	47	0.0752	152038	3234.85		1000	71	0.1136	213816	3011.49
	cell1_basal_1	900	21	0.0336	47793.4	2275.88	1.65764	1000	46	0.0736	94496.2	2054.27	0.410116
	cell1_basal_2	900	24	0.0384	28832.2	1201.34		1000	84	0.1344	230414	2743.02
2017-03-18_ctrl_Asl405-PoloGFP-Tub647_1516_SI_001_SIR_ALX_PRJ	cell2_apical_1	1000	32	0.0512	84159.4	2629.98	0.692431	1000	49	0.0784	111025	2265.81	0.417638
	cell2_apical_2	1000	66	0.1056	121542	1841.55		1000	101	0.1616	265840	2632.07
	cell2_basal_1	1000	39	0.0624	102563	2629.82	2.24537	1100	66	0.1056	149955	2272.04	0.745759
	cell2_basal_2	1000	33	0.0528	45677.4	1384.16		1100	77	0.1232	201077	2611.38
2017-03-18_ctrl_Asl405-PoloGFP-Tub647_1516_SI_004_SIR_ALX_PRJ	cell1_apical_1	800	41	0.0656	56634.7	1381.33	1.08931	1300	50	0.08	126921	2538.42	0.654153
	cell1_apical_2	800	49	0.0784	51991.2	1061.04		1300	77	0.1232	194023	2519.78
	cell1_basal_1	800	28	0.0448	36009	1286.04	2.03378	1300	39	0.0624	100223	2569.83	0.413308
	cell1_basal_2	800	18	0.0288	17705.5	983.639		1300	82	0.1312	242491	2957.2
2017-03-18_ctrl_Asl405-PoloGFP-Tub647_1516_SI_004_SIR_ALX_PRJ	cell2_apical_1	1100	42	0.0672	92976.6	2213.73	1.457	1300	37	0.0592	79341	2144.35	0.272472
	cell2_apical_2	1100	40	0.064	63813.9	1595.35		1300	92	0.1472	291190	3165.11
	cell2_basal_1	1100	26	0.0416	47762	1837	0.528384	1100	28	0.0448	46973	1677.61	0.195454
	cell2_basal_2	1100	53	0.0848	90392.6	1705.52		1100	88	0.1408	240328	2731
2017-03-18_ctrl_Asl405-PoloGFP-Tub647_1516_SI_007_SIR_ALX_PRJ	apical_1	750	38	0.0608	60490.7	1591.86	1.21778	1000	50	0.08	99871.4	1997.43	0.420703
	apical_2	750	42	0.0672	49673.1	1182.69		1000	87	0.1392	237392	2728.64
2017-03-18_ctrl_Asl405-PoloGFP-Tub647_1516_SI_009_SIR_ALX_PRJ	apical_1	1150	37	0.0592	101822	2751.94	1.50181	1400	49	0.0784	141874	2895.38	0.578976
	apical_2	1150	41	0.0656	67799.4	1653.64		1400	70	0.112	245042	3500.6
	basal_1	1100	55	0.088	142419	2589.43	1.96292	1400	55	0.088	183947	3344.5	0.533751
	basal_2	1100	45	0.072	72554.6	1612.32		1400	82	0.1312	344631	4202.82
2017-03-18_ctrl_Asl405-PoloGFP-Tub647_1516_SI_012_SIR_ALX_PRJ	apical_1	1400	40	0.064	182534	4563.35	1.26575	1200	52	0.0832	136691	2628.67	0.528247
	apical_2	1400	55	0.088	144210	2621.99		1200	78	0.1248	258763	3317.47
	basal_1	1250	44	0.0704	172559	3921.79	2.82075	1200	56	0.0896	132764	2370.79	0.569085
	basal_2	1250	34	0.0544	61174.8	1799.26		1200	89	0.1424	233295	2621.29
2017-03-18_ctrl_Asl405-PoloGFP-Tub647_1516_SI_014_SIR_ALX_PRJ	apical_1	650	30	0.048	41914.4	1397.15	2.02413	800	41	0.0656	66542.3	1622.98	0.402493
	apical_2	650	25	0.04	20707.4	828.295		800	89	0.1424	165326	1857.59
2017-03-18_ctrl_Asl405-PoloGFP-Tub647_1516_SI_015_SIR_ALX_PRJ	apical_1	1200	37	0.0592	98222.7	2654.67	1.15139	1500	63	0.1008	197953	3142.11	0.54718
	apical_2	1200	48	0.0768	85307.8	1777.25		1500	90	0.144	361770	4019.67
	basal_1	1600	47	0.0752	184906	3934.17	2.03163	1400	60	0.096	225898	3764.97	0.503512
	basal_2	1600	40	0.064	91013.5	2275.34		1400	101	0.1616	448644	4442.02
2017-03-20_ctrl_Asl405-PoloGFP-Tub647_1516_SI_024_SIR_ALX_PRJ	apical_1	550	22	0.0352	19808.9	900.405	0.493892	1200	37	0.0592	83564.9	2258.51	0.23957
	apical_2	550	42	0.0672	40107.8	954.947		1200	98	0.1568	348811	3559.3
2017-03-20_ctrl_Asl405-PoloGFP-Tub647_1516_SI_036_SIR_ALX_PRJ	apical_1	450	29	0.0464	23460.3	808.976	1.75581	1100	57	0.0912	146734	2574.28	0.415917
	apical_2	450	23	0.0368	13361.5	580.935		1100	103	0.1648	352796	3425.21
2017-03-20_ctrl_Asl405-PoloGFP-Tub647_1516_SI_044_SIR_ALX_PRJ	basal_1	800	24	0.0384	35119.2	1463.3	1.66469	1100	44	0.0704	102043	2319.15	0.492721
	basal_2	800	23	0.0368	21096.5	917.24		1100	73	0.1168	207100	2836.99
2017-03-20_ctrl_Asl405-PoloGFP-Tub647_1516_SI_047_SIR_ALX_PRJ	apical_1	1000	27	0.0432	64333.7	2382.73	0.81814	1300	21	0.0336	45798.3	2180.87	0.171626
	apical_2	1000	50	0.08	78634.1	1572.68		1300	73	0.1168	266849	3655.46
	basal_1	900	19	0.0304	25354.7	1334.46	2.97008	1200	22	0.0352	35687.9	1622.18	0.256946
	basal_2	900	9	0.0144	8536.7	948.522		1200	62	0.0992	138892	2240.2
METAPHASE
2016-04-11_Asl405_PoloGFP_PACT-RFP_Tub647_1516_003_SIR_ALX_PRJ	basal_1	400	32	0.0512	27841.6	870.049	1.14081	550	38	0.0608	45401.9	1194.79	0.38044
	basal_2	400	42	0.0672	24405	581.072		550	87	0.1392	119340	1371.73
2016-04-11_Asl405_PoloGFP_PACT-RFP_Tub647_1516_005_SIR_ALX_PRJ	apical_1	380	31	0.0496	26770.7	863.572	2.43462	400	44	0.0704	37234.3	846.234	0.493152
	apical_2	380	21	0.0336	10995.8	523.612		400	79	0.1264	75502.7	955.73
	basal_1	360	34	0.0544	40359.7	1187.05	1.90772	400	53	0.0848	52500.4	990.573	0.502586
	basal_2	360	43	0.0688	21156	492		400	87	0.1392	104461	1200.7
2016-04-11_Asl405_PoloGFP_PACT-RFP_Tub647_1516_007_SIR_ALX_PRJ	apical_1	330	43	0.0688	38981.3	906.542	2.21176	500	54	0.0864	57939	1072.94	0.661935
	apical_2	330	33	0.0528	17624.6	534.078		500	61	0.0976	87529.8	1434.91
	basal_1	350	38	0.0608	36122.1	950.581	3.26583	500	45	0.072	44933	998.512	0.583914
	basal_2	350	25	0.04	11060.6	442.424		500	63	0.1008	76951.4	1221.45
2016-04-11_Asl405_PoloGFP_PACT-RFP_Tub647_1516_009_SIR_ALX_PRJ	apical_1	230	40	0.064	18967.4	474.186	1.19899	500	27	0.0432	24411.2	904.117	0.22088
	apical_2	230	41	0.0656	15819.5	385.842		500	73	0.1168	110518	1513.95
2016-04-11_Asl405_PoloGFP_PACT-RFP_Tub647_1516_017_SIR_ALX_PRJ	apical_1	230	43	0.0688	29870.6	694.665	1.23211	400	44	0.0704	40229.5	914.306	0.329359
	apical_2	230	62	0.0992	24243.4	391.022		400	95	0.152	122145	1285.73
	basal_1	250	30	0.048	19685.5	656.182	2.29536	400	39	0.0624	29098.3	746.11	0.360035
	basal_2	250	29	0.0464	8576.18	295.73		400	83	0.1328	80820.7	973.744
2016-04-11_Asl405_PoloGFP_PACT-RFP_Tub647_1516_022_SIR_ALX_PRJ	apical_1	700	32	0.0512	79654	2489.19	2.54321	750	23	0.0368	37260.3	1620.01	0.365356
	apical_2	700	32	0.0512	31320.3	978.759		750	59	0.0944	101984	1728.54
2016-04-11_Asl405_PoloGFP_PACT-RFP_Tub647_1516_024_SIR_ALX_PRJ	apical_1	400	51	0.0816	69108.1	1355.06	3.11221	600	45	0.072	52756.1	1172.36	0.609699
	apical_2	400	40	0.064	22205.4	555.136		600	63	0.1008	86528	1373.46
	basal_1	400	55	0.088	51954.9	944.635	2.07547	600	61	0.0976	76957.4	1261.6	0.715775
	basal_2	400	44	0.0704	25032.8	568.928		600	69	0.1104	107516	1558.21
2016-04-11_Asl405_PoloGFP_PACT-RFP_Tub647_1516_025_SIR_ALX_PRJ	apical_1	450	43	0.0688	60168.4	1399.27	3.03395	500	48	0.0768	52106.3	1085.55	0.645905
	apical_2	450	28	0.0448	19831.7	708.277		500	64	0.1024	80671.8	1260.5
2016-04-11_Asl405_PoloGFP_PACT-RFP_Tub647_1516_027_SIR_ALX_PRJ	apical_1	400	30	0.048	32179.3	1072.64	1.04915	380	31	0.0496	19914.2	642.393	0.284313
	apical_2	400	49	0.0784	30671.8	625.956		380	79	0.1264	70043.2	886.623
2016-04-11_Asl405_PoloGFP_PACT-RFP_Tub647_1516_056_SIR_ALX_PRJ	basal_1	230	32	0.0512	13514.5	422.33	1.73145	550	42	0.0672	42936.4	1022.3	0.526478
	basal_2	230	27	0.0432	7805.32	289.086		550	71	0.1136	81554	1148.65
2016-04-11_Asl405_PoloGFP_PACT-RFP_Tub647_1516_057_SIR_ALX_PRJ	apical_1	170	41	0.0656	22837.8	557.02	1.02684	800	41	0.0656	67075	1635.98	0.28863
	apical_2	170	62	0.0992	22240.9	358.724		800	91	0.1456	232391	2553.75
2016-04-11_Asl405_PoloGFP_PACT-RFP_Tub647_1516_059_SIR_ALX_PRJ	basal_1	250	41	0.0656	25381.4	619.058	1.97502	700	61	0.0976	101283	1660.37	0.752051
	basal_2	250	39	0.0624	12851.2	329.517		700	69	0.1104	134676	1951.82
2016-08-10_WT_Asl405_PoloGFP_Tub647_1516_005_SIR_ALX_PRJ	apical_1	1050	50	0.08	144516	2890.33	1.6785	2800	58	0.0928	364963	6292.46	0.647164
	apical_2	1050	64	0.1024	86098.4	1345.29		2800	85	0.136	563941	6634.6
2016-08-10_WT_Asl405_PoloGFP_Tub647_1516_012_SIR_ALX_PRJ	apical_1	100	44	0.0704	9138.74	207.699	2.27703	1500	56	0.0896	174688	3119.42	0.523958
	apical_2	100	31	0.0496	4013.45	129.466		1500	82	0.1312	333400	4065.86
2016-08-10_WT_Asl405_PoloGFP_Tub647_1516_013_SIR_ALX_PRJ	apical_1	200	35	0.056	12707.8	363.081	1.02084	1700	48	0.0768	186137	3877.85	0.48561
	apical_2	200	44	0.0704	12448.4	282.917		1700	84	0.1344	383305	4563.16
2016-08-10_WT_Asl405_PoloGFP_Tub647_1516_014_SIR_ALX_PRJ	apical_1	230	27	0.0432	16503.6	611.244	1.38957	1300	47	0.0752	152405	3242.66	0.5618
	apical_2	230	33	0.0528	11876.7	359.901		1300	79	0.1264	271279	3433.92
	basal_1	280	37	0.0592	20977.7	566.966	2.51248	1200	59	0.0944	148022	2508.85	0.554447
	basal_2	280	21	0.0336	8349.42	397.591		1200	82	0.1312	266973	3255.77
2016-08-10_WT_Asl405_PoloGFP_Tub647_1516_018_SIR_ALX_PRJ	apical_1	500	48	0.0768	57842.6	1205.05	2.37132	1200	59	0.0944	156882	2659.02	0.67948
	apical_2	500	37	0.0592	24392.5	659.257		1200	76	0.1216	230886	3037.97
	basal_1	450	32	0.0512	29558.6	923.707	1.48716	1100	60	0.096	140382	2339.7	0.695686
	basal_2	450	34	0.0544	19875.9	584.586		1100	85	0.136	201789	2373.99
2016-08-10_WT_Asl405_PoloGFP_Tub647_1516_019_SIR_ALX_PRJ	basal_1	480	27	0.0432	31791.3	1177.46	1.36571	1100	44	0.0704	99664.9	2265.11	0.502219
	basal_2	480	33	0.0528	23278.2	705.399		1100	76	0.1216	198449	2611.17
2016-08-10_WT_Asl405_PoloGFP_Tub647_1516_020_SIR_ALX_PRJ	apical_1	260	36	0.0576	18937.1	526.031	2.48452	1400	45	0.072	128080	2846.21	0.919686
	apical_2	260	22	0.0352	7622.03	346.456		1400	42	0.0672	139265	3315.82
	basal_1	200	30	0.048	8182.71	272.757	3.93968	1200	27	0.0432	41478.3	1536.23	0.401471
	basal_2	200	9	0.0144	2077	230.778		1200	53	0.0848	103316	1949.35
2016-08-10_WT_Asl405_PoloGFP_Tub647_1516_021_SIR_ALX_PRJ	apical_1	420	45	0.072	67038.5	1489.74	2.57564	1100	52	0.0832	131931	2537.13	0.602843
	apical_2	420	43	0.0688	26027.9	605.3		1100	72	0.1152	218848	3039.55
	basal_1	420	35	0.056	29406.4	840.184	3.28512	1000	46	0.0736	69976.2	1521.22	0.905323
	basal_2	420	18	0.0288	8951.39	497.3		1000	53	0.0848	77294.1	1458.38
2016-08-10_WT_Asl405_PoloGFP_Tub647_1516_030_SIR_ALX_PRJ	apical_1	420	38	0.0608	40031.1	1053.45	1.97387	800	54	0.0864	96130.4	1780.19	0.51395
	apical_2	420	31	0.0496	20280.5	654.209		800	82	0.1312	187042	2281
2016-08-10_WT_Asl405_PoloGFP_Tub647_1516_033_SIR_ALX_PRJ	basal_1	400	47	0.0752	59763.9	1271.57	1.50709	1200	57	0.0912	156113	2738.83	0.661178
	basal_2	400	64	0.1024	39655.1	619.611		1200	84	0.1344	236114	2810.88
2016-08-10_WT_Asl405_PoloGFP_Tub647_1516_043_SIR_ALX_PRJ	apical_1	400	31	0.0496	23088.1	744.778	1.97467	900	49	0.0784	74871	1527.98	0.793703
	apical_2	400	22	0.0352	11692.1	531.46		900	55	0.088	94331.3	1715.11
	basal_1	400	37	0.0592	46035.2	1244.19	1.09981	900	43	0.0688	102675	2387.8	0.511411
	basal_2	400	58	0.0928	41857.5	721.681		900	72	0.1152	200769	2788.46
2016-08-10_WT_Asl405_PoloGFP_Tub647_1516_048_SIR_ALX_PRJ	basal_1	480	40	0.064	55885.6	1397.14	2.22998	1000	46	0.0736	79739.4	1733.46	0.448498
	basal_2	480	42	0.0672	25061.1	596.692		1000	90	0.144	177792	1975.47
2016-08-10_WT_Asl405_PoloGFP_Tub647_1516_049_SIR_ALX_PRJ	apical_1	700	35	0.056	79396.5	2268.47	1.96109	1300	51	0.0816	154433	3028.1	0.444984
	apical_2	700	42	0.0672	40485.9	963.949		1300	101	0.1616	347053	3436.17
	basal_1	580	34	0.0544	46927.7	1380.23	1.3544	1250	29	0.0464	73460	2533.1	0.251813
	basal_2	580	43	0.0688	34648.4	805.776		1250	108	0.1728	291724	2701.15
2017-03-18_ctrl_Asl405-PoloGFP-Tub647_1516_SI_001_SIR_ALX_PRJ	apical_1	1100	40	0.064	97011.5	2425.29	1.00102	1100	57	0.0912	114604	2010.59	0.484358
	apical_2	1100	58	0.0928	96912.7	1670.91		1100	75	0.12	236610	3154.8
	basal_1	950	21	0.0336	35294.5	1680.69	2.2286	1100	48	0.0768	110953	2311.52	0.556336
	basal_2	950	15	0.024	15837.1	1055.8		1100	72	0.1152	199435	2769.94
2017-03-18_ctrl_Asl405-PoloGFP-Tub647_1516_SI_004_SIR_ALX_PRJ	cell1_apical_1	1100	33	0.0528	67129.9	2034.24	1.91835	1300	54	0.0864	125273	2319.87	0.629046
	cell1_apical_2	1100	25	0.04	34993.6	1399.75		1300	67	0.1072	199148	2972.36
	cell1_basal_1	1000	17	0.0272	22010.2	1294.72	1.18581	1300	37	0.0592	77868.3	2104.55	0.54232
	cell1_basal_2	1000	14	0.0224	18561.3	1325.81		1300	60	0.096	143584	2393.06
2017-03-18_ctrl_Asl405-PoloGFP-Tub647_1516_SI_004_SIR_ALX_PRJ	cell2_basal_1	1000	23	0.0368	41567.5	1807.28	0.744896	1300	32	0.0512	69259	2164.34	0.467516
	cell2_basal_2	1000	45	0.072	55803.1	1240.07		1300	63	0.1008	148143	2351.47
2017-03-18_ctrl_Asl405-PoloGFP-Tub647_1516_SI_005_SIR_ALX_PRJ	apical_1	1050	34	0.0544	63103.7	1855.99	1.69536	1200	50	0.08	100607	2012.15	0.504461
	apical_2	1050	26	0.0416	37221.4	1431.59		1200	69	0.1104	199435	2890.36
2017-03-18_ctrl_Asl405-PoloGFP-Tub647_1516_SI_013_SIR_ALX_PRJ	apical_1	1100	50	0.08	148600	2971.99	1.05465	1200	63	0.1008	168751	2678.58	0.585741
	apical_2	1100	67	0.1072	140899	2102.97		1200	86	0.1376	288098	3349.98
	basal_1	1200	59	0.0944	181862	3082.41	3.09095	1500	47	0.0752	141912	3019.4	0.935024
	basal_2	1200	29	0.0464	58836.9	2028.86		1500	52	0.0832	151773	2918.72
2017-03-18_ctrl_Asl405-PoloGFP-Tub647_1516_SI_016_SIR_ALX_PRJ	apical_1	1500	61	0.0976	287306	4709.94	3.34271	1500	71	0.1136	297546	4190.79	0.872723
	apical_2	1500	40	0.064	85950.2	2148.75		1500	76	0.1216	340939	4486.04
	basal_1	1200	39	0.0624	76355.1	1957.82	1.30683	1500	57	0.0912	198209	3477.34	0.577668
	basal_2	1200	35	0.056	58427.8	1669.37		1500	88	0.1408	343118	3899.07
2017-03-20_ctrl_Asl405-PoloGFP-Tub647_1516_SI_023_SIR_ALX_PRJ	apical_1	1000	19	0.0304	25301.2	1331.64	0.858985	1400	51	0.0816	148952	2920.62	0.464404
	apical_2	1000	23	0.0368	29454.7	1280.64		1400	90	0.144	320738	3563.75
	basal_1	1050	19	0.0304	29334.1	1543.9	0.840589	1400	45	0.072	117253	2605.61	0.396349
	basal_2	1050	25	0.04	34897.1	1395.89		1400	81	0.1296	295832	3652.24
2017-03-20_ctrl_Asl405-PoloGFP-Tub647_1516_SI_026_SIR_ALX_PRJ	apical_1	700	30	0.048	42537.2	1417.91	1.51953	1100	52	0.0832	143020	2750.39	0.631725
	apical_2	700	30	0.048	27993.7	933.123		1100	80	0.128	226396	2829.95
2017-03-20_ctrl_Asl405-PoloGFP-Tub647_1516_SI_034_SIR_ALX_PRJ	apical_1	600	23	0.0368	26310.8	1143.95	1.53977	1500	47	0.0752	148833	3166.66	0.574197
	apical_2	600	24	0.0384	17087.5	711.978		1500	80	0.128	259202	3240.02
	basal_1	750	40	0.064	62156.9	1553.92	2.14784	1500	62	0.0992	208211	3358.24	0.670122
	basal_2	750	29	0.0464	28939.3	997.906		1500	82	0.1312	310706	3789.1
2017-03-20_ctrl_Asl405-PoloGFP-Tub647_1516_SI_040_SIR_ALX_PRJ	basal_1	550	24	0.0384	20928.2	872.007	0.988098	1200	39	0.0624	101983	2614.95	0.329233
	basal_2	550	27	0.0432	21180.3	784.454		1200	83	0.1328	309760	3732.05
ANAPHASE
2016-04-11_Asl405_PoloGFP_PACT-RFP_Tub647_1516_002_SIR_ALX_PRJ	apical_1	450	58	0.0928	50532.9	871.257	2.00528	650	70	0.112	104295	1489.92	0.737594
	apical_2	450	39	0.0624	25199.9	646.152		650	89	0.1424	141398	1588.75
	basal_1	400	39	0.0624	24867.6	637.63	1.30062	650	44	0.0704	61972.6	1408.47	0.422634
	basal_2	400	40	0.064	19119.8	477.994		650	91	0.1456	146634	1611.37
2016-04-11_Asl405_PoloGFP_PACT-RFP_Tub647_1516_004_SIR_ALX_PRJ	apical_1	450	39	0.0624	26663.4	683.677	1.10659	550	59	0.0944	71984.5	1220.08	0.65042
	apical_2	450	37	0.0592	24095	651.216		550	75	0.12	110674	1475.65
	basal_1	380	35	0.056	24113.3	688.95	3.34895	550	48	0.0768	47362.8	986.724	0.535913
	basal_2	380	16	0.0256	7200.24	450.015		550	68	0.1088	88377.6	1299.67
2016-04-11_Asl405_PoloGFP_PACT-RFP_Tub647_1516_012_SIR_ALX_PRJ	apical_1	230	37	0.0592	21977.7	593.993	2.11595	350	48	0.0768	50441.6	1050.87	0.711486
	apical_2	230	34	0.0544	10386.7	305.491		350	73	0.1168	70896.1	971.179
2016-04-11_Asl405_PoloGFP_PACT-RFP_Tub647_1516_015_SIR_ALX_PRJ	apical_1	220	43	0.0688	25609.3	595.564	3.59263	30	79	0.1264	49158.8	622.264	0.55207
	apical_2	220	23	0.0368	7128.28	309.925		30	108	0.1728	89044.6	824.487
	basal_1	180	29	0.0464	10938.5	377.19	1.41201	300	47	0.0752	31806.9	676.744	0.51564
	basal_2	180	30	0.048	7746.78	258.226		300	71	0.1136	61684.3	868.794
2016-04-11_Asl405_PoloGFP_PACT-RFP_Tub647_1516_019_SIR_ALX_PRJ	apical_1	200	44	0.0704	19835.6	450.81	2.44187	280	57	0.0912	35088.2	615.582	0.913018
	apical_2	200	29	0.0464	8123.15	280.109		280	55	0.088	38431	698.745
	basal_1	240	32	0.0512	21280.2	665.007	0.877088	250	41	0.0656	23186.4	565.523	0.349552
	basal_2	240	62	0.0992	24262.4	391.328		250	83	0.1328	66331.8	799.179
2016-04-11_Asl405_PoloGFP_PACT-RFP_Tub647_1516_031_SIR_ALX_PRJ	basal_1	300	45	0.072	30847.7	685.505	1.90088	750	39	0.0624	59374.6	1522.43	0.466219
	basal_2	300	39	0.0624	16228.1	416.106		750	77	0.1232	127354	1653.94
2016-04-11_Asl405_PoloGFP_PACT-RFP_Tub647_1516_032_SIR_ALX_PRJ	basal_1	280	49	0.0784	32454.2	662.33	1.69921	650	41	0.0656	51275.8	1250.63	0.443424
	basal_2	280	47	0.0752	19099.5	406.373		650	85	0.136	115636	1360.42
2016-04-11_Asl405_PoloGFP_PACT-RFP_Tub647_1516_034_SIR_ALX_PRJ	1_1	250	35	0.056	25497.9	728.512	1.40469	400	32	0.0512	32054.3	1001.7	0.454491
	1_2	250	48	0.0768	18152	378.168		400	63	0.1008	70527.9	1119.49
2016-04-11_Asl405_PoloGFP_PACT-RFP_Tub647_1516_035_SIR_ALX_PRJ	apical_1	200	43	0.0688	16771.7	390.04	2.09588	500	50	0.08	60786.4	1215.73	0.66123
	apical_2	200	28	0.0448	8002.24	285.794		500	68	0.1088	91929.3	1351.9
2016-04-11_Asl405_PoloGFP_PACT-RFP_Tub647_1516_036_SIR_ALX_PRJ	apical_1	200	54	0.0864	19922.9	368.943	2.70244	450	66	0.1056	70466.1	1067.67	0.6175
	apical_2	200	31	0.0496	7372.19	237.813		450	91	0.1456	114115	1254.01
	basal_1	200	65	0.104	24048.7	369.98	2.27708	450	65	0.104	56500.2	869.234	0.442348
	basal_2	200	42	0.0672	10561.2	251.458		450	98	0.1568	127728	1303.35
2016-04-11_Asl405_PoloGFP_PACT-RFP_Tub647_1516_039_SIR_ALX_PRJ	apical_1	200	32	0.0512	8470.54	264.704	3.61568	400	59	0.0944	49666.2	841.799	0.691545
	apical_2	200	10	0.016	2342.72	234.272		400	66	0.1056	71819.2	1088.17
2016-04-11_Asl405_PoloGFP_PACT-RFP_Tub647_1516_040_SIR_ALX_PRJ	apical_1	200	43	0.0688	14299.9	332.555	4.17402	400	61	0.0976	53557.2	877.987	0.811533
	apical_2	200	14	0.0224	3425.92	244.709		400	56	0.0896	65995.2	1178.49
	basal_1	200	41	0.0656	14701.6	358.575	1.32702	400	54	0.0864	46914.8	868.792	0.482845
	basal_2	200	44	0.0704	11078.7	251.788		400	81	0.1296	97163.2	1199.55
2016-04-11_Asl405_PoloGFP_PACT-RFP_Tub647_1516_041_SIR_ALX_PRJ	apical_1	170	31	0.0496	7242.14	233.617	2.18255	350	67	0.1072	50701.9	756.745	0.632904
	apical_2	170	16	0.0256	3318.2	207.388		350	89	0.1424	80109.9	900.111
2016-04-11_Asl405_PoloGFP_PACT-RFP_Tub647_1516_043_SIR_ALX_PRJ	apical_1	650	44	0.0704	64194.1	1458.96	1.66125	450	47	0.0752	46217.9	983.359	0.54631
	apical_2	650	44	0.0704	38642	878.227		450	66	0.1056	84600.1	1281.82
	basal_1	650	59	0.0944	73303.3	1242.43	2.50484	450	71	0.1136	62579.4	881.401	0.690118
	basal_2	650	33	0.0528	29264.6	886.806		450	81	0.1296	90679.4	1119.5
2016-04-11_Asl405_PoloGFP_PACT-RFP_Tub647_1516_051_SIR_ALX_PRJ	1	260	47	0.0752	34908.8	742.741	1.93138	800	48	0.0768	70752	1474	0.403691
	2	260	49	0.0784	18074.5	368.868		800	85	0.136	175263	2061.91
2016-08-10_WT_Asl405_PoloGFP_Tub647_1516_003_SIR_ALX_PRJ	basal_1	650	22	0.0352	21595.5	981.613	1.77072	2500	37	0.0592	125528	3392.65	0.562914
	basal_2	650	16	0.0256	12195.9	762.245		2500	64	0.1024	222997	3484.32
2016-08-10_WT_Asl405_PoloGFP_Tub647_1516_008_SIR_ALX_PRJ	apical_1	1050	59	0.0944	158042	2678.67	2.22084	2200	73	0.1168	475655	6515.83	0.766893
	apical_2	1050	47	0.0752	71162.8	1514.1		2200	92	0.1472	620237	6741.71
2016-08-10_WT_Asl405_PoloGFP_Tub647_1516_025_SIR_ALX_PRJ	apical_1	530	38	0.0608	36790.8	968.18	1.57108	1100	53	0.0848	132352	2497.2	0.454248
	apical_2	530	36	0.0576	23417.6	650.488		1100	110	0.176	291364	2648.77
	basal_1	550	42	0.0672	52654.3	1253.67	1.05244	1100	49	0.0784	119343	2435.57	0.434019
	basal_2	550	57	0.0912	50030.8	877.733		1100	95	0.152	274972	2894.44
2016-08-10_WT_Asl405_PoloGFP_Tub647_1516_032_SIR_ALX_PRJ	apical_1	450	44	0.0704	49662.6	1128.7	1.75635	1000	69	0.1104	185548	2689.11	0.7544
	apical_2	450	43	0.0688	28276.1	657.583		1000	86	0.1376	245955	2859.94
	basal_1	400	38	0.0608	38233.7	1006.15	2.37022	1000	59	0.0944	130773	2216.49	0.623906
	basal_2	400	34	0.0544	16130.8	474.436		1000	85	0.136	209603	2465.92
2016-08-10_WT_Asl405_PoloGFP_Tub647_1516_034_SIR_ALX_PRJ	apical_1	650	63	0.1008	76490.4	1214.13	1.10519	1200	64	0.1024	192915	3014.29	0.639442
	apical_2	650	69	0.1104	69210.4	1003.05		1200	91	0.1456	301692	3315.3
	basal_1	650	55	0.088	64168.6	1166.7	1.70465	1200	45	0.072	86598	1924.4	0.511244
	basal_2	650	44	0.0704	37643.3	855.53		1200	69	0.1104	169387	2454.88
2016-08-10_WT_Asl405_PoloGFP_Tub647_1516_035_SIR_ALX_PRJ	apical_1	400	52	0.0832	47746.6	918.204	1.2518	1200	66	0.1056	197455	2991.75	0.730838
	apical_2	400	60	0.096	38142.4	635.707		1200	87	0.1392	270177	3105.48
	basal_1	600	39	0.0624	37468.3	960.726	1.09135	1200	52	0.0832	142735	2744.91	0.506376
	basal_2	600	42	0.0672	34332.1	817.431		1200	87	0.1392	281876	3239.96
2016-08-10_WT_Asl405_PoloGFP_Tub647_1516_046_SIR_ALX_PRJ	apical_1	550	46	0.0736	39840.9	866.107	0.914059	1300	68	0.1088	186898	2748.5	0.530807
	apical_2	550	55	0.088	43586.8	792.487		1300	104	0.1664	352102	3385.59
	basal_1	500	35	0.056	44082.6	1259.5	1.81463	1300	47	0.0752	113409	2412.95	0.316258
	basal_2	500	39	0.0624	24292.9	622.894		1300	113	0.1808	358595	3173.41
2016-08-10_WT_Asl405_PoloGFP_Tub647_1516_047_SIR_ALX_PRJ	apical_1	650	48	0.0768	64509.9	1343.96	0.958034	1000	71	0.1136	164687	2319.54	0.974932
	apical_2	650	58	0.0928	67335.7	1160.96		1000	72	0.1152	168922	2346.14
	basal_1	750	56	0.0896	101024	1804.01	1.34851	1000	70	0.112	153337	2190.53	0.583309
	basal_2	750	64	0.1024	74915.5	1170.56		1000	96	0.1536	262875	2738.28
2017-03-20_ctrl_Asl405-PoloGFP-Tub647_1516_SI_017_SIR_ALX_PRJ	apical_1	800	34	0.0544	50030	1471.47	1.13322	1800	63	0.1008	316621	5025.72	0.648403
	apical_2	800	40	0.064	44148.6	1103.72		1800	99	0.1584	488308	4932.4
2017-03-20_ctrl_Asl405-PoloGFP-Tub647_1516_SI_020_SIR_ALX_PRJ	apical_1	850	41	0.0656	70066.6	1708.94	1.16592	1600	73	0.1168	371295	5086.24	0.686652
	apical_2	850	50	0.08	60095.7	1201.91		1600	100	0.16	540733	5407.33
	basal_1	500	20	0.032	12615.7	630.786	2.21038	1200	30	0.048	56074.7	1869.16	0.415947
	basal_2	500	10	0.016	5707.5	570.75		1200	64	0.1024	134812	2106.44
2017-03-20_ctrl_Asl405-PoloGFP-Tub647_1516_SI_022_SIR_ALX_PRJ	apical_1	1000	57	0.0912	156876	2752.21	1.67209	1500	68	0.1088	253208	3723.65	0.904352
	apical_2	1000	56	0.0896	93820	1675.36		1500	70	0.112	279988	3999.83
	basal_1	950	39	0.0624	63264.9	1622.18	1.70871	1500	54	0.0864	152819	2829.98	0.585434
	basal_2	950	33	0.0528	37025	1121.97		1500	74	0.1184	261035	3527.5
2017-03-20_ctrl_Asl405-PoloGFP-Tub647_1516_SI_027_SIR_ALX_PRJ	apical_1	700	37	0.0592	46669.7	1261.34	1.22669	800	39	0.0624	53405	1369.36	0.394196
	apical_2	700	37	0.0592	38045.3	1028.25		800	70	0.112	135478	1935.4
	basal_1	550	25	0.04	19330.9	773.236	1.96809	700	36	0.0576	38968.1	1082.45	0.642869
	basal_2	550	15	0.024	9822.17	654.811		700	55	0.088	60615.9	1102.11
2017-03-20_ctrl_Asl405-PoloGFP-Tub647_1516_SI_030_SIR_ALX_PRJ	apical_1	750	24	0.0384	31968	1332	1.92775	1200	46	0.0736	98448.5	2140.19	0.3679
	apical_2	750	19	0.0304	16583	872.792		1200	80	0.128	267596	3344.95
	basal_1	600	18	0.0288	15156.8	842.044	1.32138	1200	44	0.0704	110669	2515.19	0.600442
	basal_2	600	17	0.0272	11470.4	674.731		1200	74	0.1184	184312	2490.7
2017-03-20_ctrl_Asl405-PoloGFP-Tub647_1516_SI_031_SIR_ALX_PRJ	cell1_apical_1	550	30	0.048	20304.8	676.826	2.03234	1200	64	0.1024	149806	2340.71	0.538806
	cell1_apical_2	550	16	0.0256	9990.82	624.426		1200	102	0.1632	278032	2725.81
	cell1_basal_1	900	32	0.0512	65058.7	2033.08	1.28093	1200	48	0.0768	106919	2227.47	0.417576
	cell1_basal_2	900	43	0.0688	50790.2	1181.17		1200	84	0.1344	256046	3048.17
2017-03-20_ctrl_Asl405-PoloGFP-Tub647_1516_SI_031_SIR_ALX_PRJ	cell2_apical_1	650	40	0.064	54023.3	1350.58	1.45596	1200	38	0.0608	88656.4	2333.06	0.632013
	cell2_apical_2	650	44	0.0704	37105	843.295		1200	65	0.104	140276	2158.1
2017-03-20_ctrl_Asl405-PoloGFP-Tub647_1516_SI_039_SIR_ALX_PRJ	apical_1	1000	40	0.064	100018	2500.45	1.35334	1500	62	0.0992	215222	3471.33	0.457188
	apical_2	1000	53	0.0848	73904.3	1394.42		1500	102	0.1632	470752	4615.22
	basal_1	650	39	0.0624	37772.4	968.523	2.2176	1600	76	0.1216	280744	3694	0.938531
	basal_2	650	22	0.0352	17033	774.228		1600	74	0.1184	299132	4042.32
2017-03-20_ctrl_Asl405-PoloGFP-Tub647_1516_SI_042_SIR_ALX_PRJ	apical_1	750	14	0.0224	14466.8	1033.34	1.26926	1000	60	0.096	121352	2022.53	0.462613
	apical_2	750	13	0.0208	11397.8	876.755		1000	99	0.1584	262319	2649.68
	basal_1	750	18	0.0288	17892.8	994.044	1.27736	1000	72	0.1152	159542	2215.87	0.87298
	basal_2	750	16	0.0256	14007.7	875.48		1000	80	0.128	182756	2284.45
2017-03-20_ctrl_Asl405-PoloGFP-Tub647_1516_SI_050_SIR_ALX_PRJ	apical_1	700	21	0.0336	21214.3	1010.2	0.927333	1100	35	0.056	58161.6	1661.76	0.341375
	apical_2	700	28	0.0448	22876.6	817.023		1100	75	0.12	170374	2271.66
	basal_1	1000	19	0.0304	29097.7	1531.46	0.641088	1000	53	0.0848	129286	2439.37	0.399563
	basal_2	1000	36	0.0576	45387.9	1260.78		1000	103	0.1648	323570	3141.45
TELOPHASE
2016-04-11_Asl405_PoloGFP_PACT-RFP_Tub647_1516_008_SIR_ALX_PRJ	apical_1	350	45	0.072	24494	544.311	1.25951	450	73	0.1168	64083	877.85	0.790167
	apical_2	350	35	0.056	19447.2	555.634		450	81	0.1296	81100.6	1001.24
	basal_1	260	38	0.0608	13627.5	358.619	1.45634	350	57	0.0912	31945.8	560.453	0.518464
	basal_2	260	29	0.0464	9357.36	322.668		350	84	0.1344	61616.2	733.526
2016-04-11_Asl405_PoloGFP_PACT-RFP_Tub647_1516_016_SIR_ALX_PRJ	apical_1	300	63	0.1008	30633.7	486.249	1.21374	350	79	0.1264	65247.4	825.917	0.696994
	apical_2	300	60	0.096	25239.1	420.652		350	104	0.1664	93612.5	900.12
	basal_1	260	43	0.0688	18942.4	440.522	1.70216	350	65	0.104	53974.8	830.381	0.87671
	basal_2	260	31	0.0496	11128.5	358.983		350	68	0.1088	61565.1	905.37
2016-04-11_Asl405_PoloGFP_PACT-RFP_Tub647_1516_018_SIR_ALX_PRJ	apical_1	260	70	0.112	39236.8	560.526	1.32776	350	73	0.1168	57325.5	785.281	0.87516
	apical_2	260	71	0.1136	29551.1	416.212		350	90	0.144	65502.9	727.81
2016-04-11_Asl405_PoloGFP_PACT-RFP_Tub647_1516_020_SIR_ALX_PRJ	apical_1	250	55	0.088	28597.5	519.955	1.4625	350	62	0.0992	46795	754.758	0.530662
	apical_2	250	56	0.0896	19553.9	349.176		350	94	0.1504	88182.3	938.11
2016-04-11_Asl405_PoloGFP_PACT-RFP_Tub647_1516_021_SIR_ALX_PRJ	apical_1	850	71	0.1136	172317	2427.01	2.70954	550	68	0.1088	80933.3	1190.2	0.810286
	apical_2	850	54	0.0864	63596.6	1177.71		550	72	0.1152	99882.4	1387.26
2016-04-11_Asl405_PoloGFP_PACT-RFP_Tub647_1516_028_SIR_ALX_PRJ	apical_1	450	55	0.088	57470.2	1044.91	1.24086	800	31	0.0496	39574.1	1276.58	0.577784
	apical_2	450	57	0.0912	46315	812.544		800	51	0.0816	68492.9	1343
2016-04-11_Asl405_PoloGFP_PACT-RFP_Tub647_1516_029_SIR_ALX_PRJ	apical_1	420	70	0.112	68351.9	976.456	1.21711	400	59	0.0944	45007.8	762.844	0.531697
	apical_2	420	81	0.1296	56159.2	693.323		400	92	0.1472	84649.3	920.101
2016-04-11_Asl405_PoloGFP_PACT-RFP_Tub647_1516_033_SIR_ALX_PRJ	apical_1	220	52	0.0832	24384.8	468.939	1.26086	350	79	0.1264	59278.3	750.358	0.696932
	apical_2	220	59	0.0944	19339.8	327.794		350	100	0.16	85056.1	850.561
	basal_1	200	49	0.0784	17832.7	363.933	1.14541	350	73	0.1168	59783.5	818.952	0.641221
	basal_2	200	51	0.0816	15568.9	305.272		350	93	0.1488	93233.9	1002.52
2016-04-11_Asl405_PoloGFP_PACT-RFP_Tub647_1516_037_SIR_ALX_PRJ	apical_1	150	85	0.136	35332.1	415.672	2.92742	550	35	0.056	23449.4	669.984	0.866593
	apical_2	150	56	0.0896	12069.4	215.525		550	35	0.056	27059.3	773.123
2016-04-11_Asl405_PoloGFP_PACT-RFP_Tub647_1516_038_SIR_ALX_PRJ	apical_1	220	56	0.0896	32052.2	572.361	1.44693	250	74	0.1184	39368	532	0.63984
	apical_2	220	68	0.1088	22151.8	325.762		250	96	0.1536	61527.9	640.916
2016-04-11_Asl405_PoloGFP_PACT-RFP_Tub647_1516_052_SIR_ALX_PRJ	apical_1	250	66	0.1056	35075.5	531.447	1.37741	750	82	0.1312	126869	1547.18	0.745061
	apical_2	250	58	0.0928	25464.7	439.047		750	79	0.1264	170280	2155.44
2016-08-10_WT_Asl405_PoloGFP_Tub647_1516_006_SIR_ALX_PRJ	apical_1	1000	67	0.1072	122472	1827.95	1.12299	1300	91	0.1456	253290	2783.41	0.786619
	apical_2	1000	65	0.104	109059	1677.83		1300	94	0.1504	321999	3425.52
	basal_1	800	49	0.0784	66204.7	1351.12	1.80123	1300	58	0.0928	156122	2691.77	0.642002
	basal_2	800	37	0.0592	36755.4	993.388		1300	90	0.144	243181	2702.01
2016-08-10_WT_Asl405_PoloGFP_Tub647_1516_016_SIR_ALX_PRJ	apical_1	300	62	0.0992	58668	946.259	1.35365	1100	74	0.1184	235151	3177.71	0.608974
	apical_2	300	77	0.1232	43340.6	562.865		1100	112	0.1792	386142	3447.7
2016-08-10_WT_Asl405_PoloGFP_Tub647_1516_017_SIR_ALX_PRJ	apical_1	320	56	0.0896	31965.5	570.813	1.27682	1200	60	0.096	135099	2251.66	0.585921
	apical_2	320	56	0.0896	25035.2	447.058		1200	97	0.1552	230576	2377.07
2016-08-10_WT_Asl405_PoloGFP_Tub647_1516_024_SIR_ALX_PRJ	apical_1	520	41	0.0656	40173.5	979.842	1.24047	1100	38	0.0608	88072.5	2317.7	0.505886
	apical_2	520	42	0.0672	32385.8	771.091		1100	75	0.12	174095	2321.27
	basal_1	380	64	0.1024	43122.3	673.785	1.75314	1000	66	0.1056	112688	1707.4	0.651855
	basal_2	380	46	0.0736	24597.1	534.72		1000	87	0.1392	172873	1987.05
2016-08-10_WT_Asl405_PoloGFP_Tub647_1516_027_SIR_ALX_PRJ	apical_1	500	81	0.1296	142310	1756.91	3.86915	1000	75	0.12	152330	2031.07	0.943635
	apical_2	500	43	0.0688	36780.6	855.364		1000	65	0.104	161430	2483.53
	basal_1	500	53	0.0848	97865.2	1846.51	1.88399	1000	51	0.0816	104615	2051.27	0.772207
	basal_2	500	47	0.0752	51945.6	1105.23		1000	63	0.1008	135475	2150.4
2016-08-10_WT_Asl405_PoloGFP_Tub647_1516_028_SIR_ALX_PRJ	apical_1	400	95	0.152	114015	1200.15	2.20824	600	85	0.136	105893	1245.8	0.73025
	apical_2	400	79	0.1264	51631.3	653.561		600	100	0.16	145010	1450.1
2016-08-10_WT_Asl405_PoloGFP_Tub647_1516_029_SIR_ALX_PRJ	apical_1	400	91	0.1456	89706.4	985.785	2.14816	700	78	0.1248	117372	1504.76	0.711841
	apical_2	400	71	0.1136	41759.6	588.163		700	111	0.1776	164884	1485.44
	basal_1	450	64	0.1024	83455.9	1304	1.84222	700	72	0.1152	140134	1946.31	0.78039
	basal_2	450	63	0.1008	45301.9	719.078		700	87	0.1392	179569	2064.01
2016-08-10_WT_Asl405_PoloGFP_Tub647_1516_030_SIR_ALX_PRJ	apical_1	480	81	0.1296	140083	1729.41	2.24734	800	82	0.1312	132342	1613.93	0.809531
	apical_2	480	68	0.1088	62332.5	916.655		800	98	0.1568	163480	1668.17
2016-08-10_WT_Asl405_PoloGFP_Tub647_1516_031_SIR_ALX_PRJ	apical_1	500	78	0.1248	115140	1476.15	2.51186	700	84	0.1344	123432	1469.43	0.818584
	apical_2	500	55	0.088	45838.4	833.425		700	95	0.152	150788	1587.24
2016-08-10_WT_Asl405_PoloGFP_Tub647_1516_040_SIR_ALX_PRJ	apical_1	600	77	0.1232	159921	2076.89	1.083	1100	67	0.1072	162448	2424.6	0.505601
	apical_2	600	102	0.1632	147665	1447.69		1100	107	0.1712	321297	3002.78
	basal_1	600	52	0.0832	77047.7	1481.69	1.15295	1100	53	0.0848	111771	2108.88	0.617832
	basal_2	600	48	0.0768	66826.3	1392.21		1100	72	0.1152	180908	2512.61
2016-08-10_WT_Asl405_PoloGFP_Tub647_1516_041_SIR_ALX_PRJ	cell1_basal_1	430	43	0.0688	34641.2	805.61	0.874926	800	58	0.0928	99085.4	1708.37	0.560552
	cell1_basal_2	430	63	0.1008	39593.4	628.466		800	86	0.1376	176764	2055.39
	cell2_apical_1	430	65	0.104	78721	1211.09	1.24024	800	67	0.1072	101296	1511.89	0.599185
	cell2_apical_2	430	74	0.1184	63472.5	857.737		800	92	0.1472	169057	1837.58
2016-08-10_WT_Asl405_PoloGFP_Tub647_1516_044_SIR_ALX_PRJ	apical_1	400	53	0.0848	38190.1	720.569	0.693119	500	80	0.128	96967.7	1212.1	0.607337
	apical_2	400	85	0.136	55099	648.223		500	104	0.1664	159660	1535.2
2017-03-18_ctrl_Asl405-PoloGFP-Tub647_1516_SI_002_SIR_ALX_PRJ	apical_1	1100	67	0.1072	145735	2175.15	1.48582	1200	38	0.0608	68128	1792.84	0.825087
	apical_2	1100	57	0.0912	98083.9	1720.77		1200	49	0.0784	82570.6	1685.12
2017-03-18_ctrl_Asl405-PoloGFP-Tub647_1516_SI_003_SIR_ALX_PRJ	apical_1	3500	76	0.1216	558234	7345.18	1.93224	800	85	0.136	153930	1810.94	0.909302
	apical_2	3500	59	0.0944	288905	4896.7		800	86	0.1376	169284	1968.42
2017-03-18_ctrl_Asl405-PoloGFP-Tub647_1516_SI_010_SIR_ALX_PRJ	apical_1	1600	87	0.1392	334474	3844.53	1.36587	1200	91	0.1456	272104	2990.16	0.88336
	apical_2	1600	85	0.136	244880	2880.94		1200	96	0.1536	308033	3208.68
2017-03-18_ctrl_Asl405-PoloGFP-Tub647_1516_SI_011_SIR_ALX_PRJ	apical_1	1400	63	0.1008	163476	2594.86	1.39128	900	82	0.1312	170397	2078.01	0.657161
	apical_2	1400	54	0.0864	117500	2175.93		900	97	0.1552	259293	2673.12
	basal_1	1500	58	0.0928	259677	4477.2	1.43588	900	59	0.0944	114372	1938.51	0.769891
	basal_2	1500	54	0.0864	180849	3349.05		900	72	0.1152	148556	2063.28
2017-03-18_ctrl_Asl405-PoloGFP-Tub647_1516_SI_014_SIR_ALX_PRJ	cell1_apical_1	950	63	0.1008	133460	2118.4	1.99602	700	77	0.1232	108805	1413.05	0.852187
	cell1_apical_2	950	47	0.0752	66862.8	1422.61		700	79	0.1264	127677	1616.17
2017-03-18_ctrl_Asl405-PoloGFP-Tub647_1516_SI_014_SIR_ALX_PRJ	cell2_apical_1	900	24	0.0384	29732.1	1238.84	0.446446	750	76	0.1216	148602	1955.29	0.877985
	cell2_apical_2	900	45	0.072	66597.3	1479.94		750	79	0.1264	169254	2142.45
2017-03-20_ctrl_Asl405-PoloGFP-Tub647_1516_SI_021_SIR_ALX_PRJ	apical_1	450	32	0.0512	26916.7	841.146	1.49996	800	62	0.0992	95430.7	1539.2	0.729536
	apical_2	450	31	0.0496	17945	578.87		800	76	0.1216	130810	1721.19
2017-03-20_ctrl_Asl405-PoloGFP-Tub647_1516_SI_025_SIR_ALX_PRJ	apical_1	600	52	0.0832	57951.9	1114.46	1.46735	1000	69	0.1104	150049	2174.63	0.736397
	apical_2	600	42	0.0672	39494.3	940.341		1000	82	0.1312	203761	2484.9
2017-03-20_ctrl_Asl405-PoloGFP-Tub647_1516_SI_028_SIR_ALX_PRJ	apical_1	450	54	0.0864	49712.1	920.595	1.50349	1000	83	0.1328	151076	1820.2	0.769155
	apical_2	450	45	0.072	33064.4	734.765		1000	90	0.144	196419	2182.43
2017-03-20_ctrl_Asl405-PoloGFP-Tub647_1516_SI_029_SIR_ALX_PRJ	apical_1	900	45	0.072	91796.6	2039.93	0.716301	1600	35	0.056	90181.1	2576.6	0.608728
	apical_2	900	78	0.1248	128154	1643		1600	60	0.096	148147	2469.11
2017-03-20_ctrl_Asl405-PoloGFP-Tub647_1516_SI_032_SIR_ALX_PRJ	apical_1	1250	69	0.1104	232551	3370.3	1.66388	1300	70	0.112	194339	2776.28	0.406532
	apical_2	1250	69	0.1104	139764	2025.56		1300	114	0.1824	478042	4193.35
2017-03-20_ctrl_Asl405-PoloGFP-Tub647_1516_SI_033_SIR_ALX_PRJ	apical_1	1000	34	0.0544	55653	1636.85	1.29702	1500	69	0.1104	218245	3162.96	0.599935
	apical_2	1000	33	0.0528	42908.4	1300.25		1500	95	0.152	363780	3829.27

## Sheet: S1_Data_figure5c-CnbRNAi
cnbRNAi		Polo::GFP (trapline)						Asl
Image	centrosome	Cutoff	# of pixels	Area in um^2	Total Intensity	Average Intensity	Total intensity ratio	Cutoff	# of pixels	Area in um^2	Total Intensity	Average Intensity	Total intensity ratio
PROPHASE
2016-05-04_CnbRNAi_Asl405_PoloGFP_Tub647_1516_004_SIR_ALX_PRJ	1_1	170	20	0.032	6672.83	333.641	0.651925	650	16	0.0256	17242.9	1077.68	0.149438
	1_2	170	39	0.0624	10235.6	262.45		650	64	0.1024	115385	1802.89
2016-05-04_CnbRNAi_Asl405_PoloGFP_Tub647_1516_018_SIR_ALX_PRJ	1_1	360	17	0.0272	13350	785.293	0.311941	700	2	0.0032	1701.23	850.616	0.00942026
	1_2	360	65	0.104	42796.5	658.407		700	90	0.144	180593	2006.59
2016-05-04_CnbRNAi_Asl405_PoloGFP_Tub647_1516_020_SIR_ALX_PRJ	1_1	400	22	0.0352	25104	1141.09	0.496859	600	14	0.0224	11479.4	819.954	0.0795067
	1_2	400	66	0.1056	50525.5	765.538		600	76	0.1216	144382	1899.77
2016-05-04_CnbRNAi_Asl405_PoloGFP_Tub647_1516_043_SIR_ALX_PRJ	1_1	700	19	0.0304	18582.4	978.021	0.197032	1100	0	0	0	0	0
	1_2	700	71	0.1136	94311.7	1328.33		1100	90	0.144	216710	2407.88
PROMETAPHASE
2016-05-04_CnbRNAi_Asl405_PoloGFP_Tub647_1516_025_SIR_ALX_PRJ	apical_1	580	31	0.0496	35131.4	1133.27	1.15942	1200	61	0.0976	194303	3185.3	0.817458
	apical_2	580	38	0.0608	30300.8	797.389		1200	68	0.1088	237692	3495.47
	basal_1	570	36	0.0576	33370.4	926.955	1.11414	1300	45	0.072	130126	2891.69	0.674322
	basal_2	570	32	0.0512	29951.7	935.991		1300	67	0.1072	192973	2880.2
2016-05-04_CnbRNAi_Asl405_PoloGFP_Tub647_1516_037_SIR_ALX_PRJ	basal_1	470	20	0.032	17813.9	890.695	0.69892	700	27	0.0432	28203	1044.55	0.192448
	basal_2	470	40	0.064	25487.8	637.194		700	68	0.1088	146549	2155.13
2016-05-04_CnbRNAi_Asl405_PoloGFP_Tub647_1516_047_SIR_ALX_PRJ	basal_1	450	33	0.0528	40795.4	1236.22	2.55129	1200	26	0.0416	43613.2	1677.43	0.298045				MEDIANS
	basal_2	450	28	0.0448	15990.1	571.076		1200	59	0.0944	146331	2480.19
2016-08-23_CnbRNAi_Asl405_PoloGFP_Tub647_1516_006_SIR_ALX_PRJ	basal_1	450	13	0.0208	12411.5	954.732	1.04425	1200	29	0.0464	57568.8	1985.13	0.349757					Prophase	Prometaphase	Metaphase	Anaphase	Telophase
	basal_2	450	22	0.0352	11885.6	540.254		1200	70	0.112	164597	2351.38					Polo::GFP	0.4044	1.07526	1.2178	1.10876	1.07588
2016-08-23_CnbRNAi_Asl405_PoloGFP_Tub647_1516_007_SIR_ALX_PRJ	basal_1	220	12	0.0192	3425.78	285.482	0.509159	600	35	0.056	43396.4	1239.9	0.468469
	basal_2	220	23	0.0368	6728.31	292.535		600	66	0.1056	92634.6	1403.55
2016-08-23_CnbRNAi_Asl405_PoloGFP_Tub647_1516_010_SIR_ALX_PRJ	1_1	1150	29	0.0464	109172	3764.57	1.69591	1000	39	0.0624	110730	2839.22	0.429161
	1_2	1150	40	0.064	64373.9	1609.35		1000	89	0.1424	258014	2899.03
2016-08-23_CnbRNAi_Asl405_PoloGFP_Tub647_1516_016_SIR_ALX_PRJ	1_1	325	25	0.04	15235.5	609.418	1.32076	900	18	0.0288	22316	1239.78	0.271643
	1_2	325	27	0.0432	11535.4	427.237		900	52	0.0832	82152	1579.85
2016-08-23_CnbRNAi_Asl405_PoloGFP_Tub647_1516_023_SIR_ALX_PRJ	basal_1	200	21	0.0336	8560.42	407.639	0.52307	350	43	0.0688	35085.2	815.935	0.371902
	basal_2	200	58	0.0928	16365.7	282.168		350	87	0.1392	94339.9	1084.37
2016-08-23_CnbRNAi_Asl405_PoloGFP_Tub647_1516_025_SIR_ALX_PRJ	basal_1	200	26	0.0416	9867.04	379.502	1.18743	700	33	0.0528	46350.6	1404.56	0.692949
	basal_2	200	33	0.0528	8309.56	251.805		700	50	0.08	66888.9	1337.78
2016-08-23_CnbRNAi_Asl405_PoloGFP_Tub647_1516_029_SIR_ALX_PRJ	1_1	1000	31	0.0496	88294.5	2848.21	1.00499	1000	33	0.0528	63946.7	1937.78	0.31459
	1_2	1000	57	0.0912	87856.5	1541.34		1000	82	0.1312	203270	2478.9
2016-08-23_CnbRNAi_Asl405_PoloGFP_Tub647_1516_037_SIR_ALX_PRJ	apical_1	1300	29	0.0464	59575.5	2054.33	3.51592	1200	37	0.0592	83550.3	2258.12	0.447628
	apical_2	1300	11	0.0176	16944.5	1540.41		1200	72	0.1152	186651	2592.38
	basal_1	1450	23	0.0368	96740.7	4206.12	1.14515	1200	29	0.0464	63094.4	2175.67	0.348808
	basal_2	1450	44	0.0704	84478.5	1919.96		1200	62	0.0992	180886	2917.51
2016-08-23_CnbRNAi_Asl405_PoloGFP_Tub647_1516_038_SIR_ALX_PRJ	apical_1	950	19	0.0304	33079.8	1741.04	0.906494	1100	40	0.064	86657.2	2166.43	0.367665
	apical_2	950	29	0.0464	36492.1	1258.35		1100	83	0.1328	235696	2839.71
2016-08-23_CnbRNAi_Asl405_PoloGFP_Tub647_1516_039_SIR_ALX_PRJ	basal_1	1400	27	0.0432	84135	3116.11	0.905673	800	37	0.0592	67219.3	1816.74	0.339697
	basal_2	1400	42	0.0672	92897.7	2211.85		800	83	0.1328	197880	2384.1
2016-08-23_CnbRNAi_Asl405_PoloGFP_Tub647_1516_040_SIR_ALX_PRJ	basal_1	1300	26	0.0416	95860.2	3686.93	0.529352	1000	24	0.0384	40316.7	1679.86	0.162788
	basal_2	1300	67	0.1072	181090	2702.83		1000	87	0.1392	247663	2846.7
2016-08-23_CnbRNAi_Asl405_PoloGFP_Tub647_1516_047_SIR_ALX_PRJ	1_1	1300	17	0.0272	47112.8	2771.34	0.661656	1100	43	0.0688	81881.6	1904.22	0.254326
	1_2	1300	43	0.0688	71204.3	1655.91		1100	89	0.1424	321956	3617.48
2016-08-23_CnbRNAi_Asl405_PoloGFP_Tub647_1516_051_SIR_ALX_PRJ	1_1	250	21	0.0336	8438.12	401.815	0.957813	500	41	0.0656	40313.3	983.25	0.323631
	1_2	250	31	0.0496	8809.78	284.186		500	91	0.1456	124565	1368.85
2016-08-23_CnbRNAi_Asl405_PoloGFP_Tub647_1516_054_SIR_ALX_PRJ	cell1_apical_1	1150	37	0.0592	111108	3002.93	2.09668	1000	36	0.0576	61220.1	1700.56	0.266863
	cell1_apical_2	1150	37	0.0592	52992.5	1432.23		1000	100	0.16	229406	2294.06
	cell1_basal_1	1000	21	0.0336	52144.2	2483.06	2.2419	1000	46	0.0736	86116.4	1872.1	0.609271
	cell1_basal_2	1000	20	0.032	23258.9	1162.94		1000	63	0.1008	141343	2243.54
2016-08-23_CnbRNAi_Asl405_PoloGFP_Tub647_1516_057_SIR_ALX_PRJ	cell1_basal_1	700	23	0.0368	31423.5	1366.24	1.59842	1200	30	0.048	64576.2	2152.54	0.459991
	cell1_basal_2	700	22	0.0352	19659.1	893.597		1200	60	0.096	140386	2339.76
2016-10-25_CnbRNAi-Asl405_PoloGFP_Tub647_1516_003_SIR_ALX_PRJ	1_1	700	17	0.0272	15536.6	913.92	1.37565	900	36	0.0576	53047.8	1473.55	0.33374
	1_2	700	13	0.0208	11294	868.772		900	78	0.1248	158950	2037.82
2016-10-25_CnbRNAi-Asl405_PoloGFP_Tub647_1516_005_SIR_ALX_PRJ	basal_1	750	29	0.0464	53553.5	1846.67	1.17386	1400	33	0.0528	77209	2339.67	0.40218
	basal_2	750	42	0.0672	45621.6	1086.23		1400	69	0.1104	191976	2782.26
2016-10-25_CnbRNAi-Asl405_PoloGFP_Tub647_1516_006_SIR_ALX_PRJ	1_1	450	26	0.0416	22536.9	866.804	0.738877	650	36	0.0576	53592.2	1488.67	0.32856
	1_2	450	47	0.0752	30501.6	648.969		650	85	0.136	163112	1918.97
2016-10-25_CnbRNAi-Asl405_PoloGFP_Tub647_1516_008_SIR_ALX_PRJ	1_1	700	43	0.0688	62819.6	1460.92	1.13582	1300	48	0.0768	118592	2470.66	0.514492
	1_2	700	53	0.0848	55307.8	1043.54		1300	61	0.0976	230503	3778.73
2016-10-25_CnbRNAi-Asl405_PoloGFP_Tub647_1516_010_SIR_ALX_PRJ	apical_1	600	24	0.0384	29094.1	1212.25	1.66155	1200	48	0.0768	142513	2969.03	0.492764
	apical_2	600	24	0.0384	17510.2	729.593		1200	91	0.1456	289212	3178.16
	basal_1	500	32	0.0512	41197.8	1287.43	0.873229	1200	54	0.0864	143033	2648.77	0.518837
	basal_2	500	58	0.0928	47178.7	813.426		1200	88	0.1408	275681	3132.73
2016-10-25_CnbRNAi-Asl405_PoloGFP_Tub647_1516_016_SIR_ALX_PRJ	apical_1	450	25	0.04	31354.8	1254.19	0.545795	1000	37	0.0592	80905.2	2186.63	0.312899
	apical_2	450	73	0.1168	57448	786.959		1000	88	0.1408	258567	2938.26
	basal_1	500	22	0.0352	26473.4	1203.34	0.882188	900	24	0.0384	31759.7	1323.32	0.14283
	basal_2	500	42	0.0672	30008.8	714.495		900	92	0.1472	222361	2416.97
2016-10-25_CnbRNAi-Asl405_PoloGFP_Tub647_1516_017_SIR_ALX_PRJ	1_1	450	29	0.0464	30395.8	1048.13	0.955178	650	50	0.08	73134.8	1462.7	0.557904
	1_2	450	43	0.0688	31822.1	740.049		650	76	0.1216	131089	1724.85
	2_1	350	25	0.04	16204.1	648.166	1.3551	700	35	0.056	55842.2	1595.49	0.40175
	2_2	350	27	0.0432	11957.9	442.884		700	77	0.1232	138997	1805.16
2016-10-25_CnbRNAi-Asl405_PoloGFP_Tub647_1516_018_SIR_ALX_PRJ	1_1	450	27	0.0432	26332.1	975.262	0.820939	900	23	0.0368	35600.6	1547.85	0.168416
	1_2	450	51	0.0816	32075.6	628.932		900	95	0.152	211385	2225.1
2016-10-25_CnbRNAi-Asl405_PoloGFP_Tub647_1516_024_SIR_ALX_PRJ	1_1	550	30	0.048	54166.9	1805.56	1.5275	1200	22	0.0352	40129.8	1824.08	0.168077
	1_2	550	40	0.064	35461.1	886.526		1200	71	0.1136	238759	3362.8
2016-10-25_CnbRNAi-Asl405_PoloGFP_Tub647_1516_025_SIR_ALX_PRJ	1_1	450	46	0.0736	64366.3	1399.27	3.2239	1200	51	0.0816	118037	2314.44	0.661951
	1_2	450	33	0.0528	19965.4	605.012		1200	64	0.1024	178316	2786.19
2016-10-25_CnbRNAi-Asl405_PoloGFP_Tub647_1516_035_SIR_ALX_PRJ	basal_1	400	41	0.0656	34109	831.927	1.07526	1250	44	0.0704	109441	2487.31	0.564174
	basal_2	400	55	0.088	31721.5	576.755		1250	70	0.112	193985	2771.22
2016-10-25_CnbRNAi-Asl405_PoloGFP_Tub647_1516_038_SIR_ALX_PRJ	1_1	750	44	0.0704	87832.7	1996.2	2.67447	1300	66	0.1056	214055	3243.26	0.621047
	1_2	750	28	0.0448	32841.2	1172.9		1300	88	0.1408	344668	3916.68
2016-10-25_CnbRNAi-Asl405_PoloGFP_Tub647_1516_040_SIR_ALX_PRJ	apical_1	450	28	0.0448	31272.7	1116.88	0.678331	800	41	0.0656	87717.2	2139.45	0.413198
	apical_2	450	57	0.0912	46102.4	808.815		800	83	0.1328	212288	2557.69
	basal_1	470	45	0.072	51412.9	1142.51	1.33486	900	45	0.072	77866.4	1730.37	0.378905
	basal_2	470	55	0.088	38515.7	700.285		900	86	0.1376	205504	2389.58
2016-10-25_CnbRNAi-Asl405_PoloGFP_Tub647_1516_041_SIR_ALX_PRJ	1_1	450	44	0.0704	36853.3	837.574	0.651708	1200	46	0.0736	114922	2498.31	0.46197
	1_2	450	69	0.1104	56548.8	819.548		1200	80	0.128	248766	3109.58
2016-10-25_CnbRNAi-Asl405_PoloGFP_Tub647_1516_043_SIR_ALX_PRJ	1_1	450	43	0.0688	49069.1	1141.14	1.5665	1000	45	0.072	90830.8	2018.46	0.485338
	1_2	450	46	0.0736	31324	680.957		1000	68	0.1088	187149	2752.2
2016-10-25_CnbRNAi-Asl405_PoloGFP_Tub647_1516_053_SIR_ALX_PRJ	1_1	470	15	0.024	17233.7	1148.91	0.559466	850	38	0.0608	61142.2	1609.01	0.249208
	1_2	470	44	0.0704	30803.8	700.086		850	90	0.144	245347	2726.07
2016-10-25_CnbRNAi-Asl405_PoloGFP_Tub647_1516_054_SIR_ALX_PRJ	1_1	550	36	0.0576	45622.1	1267.28	0.703809	1200	35	0.056	80600.3	2302.86	0.262263
	1_2	550	68	0.1088	64821.8	953.262		1200	88	0.1408	307327	3492.35
	2_1	550	45	0.072	64422.7	1431.62	1.58432	1200	58	0.0928	133495	2301.64	0.496303
	2_2	550	51	0.0816	40662.8	797.31		1200	83	0.1328	268979	3240.71
2016-10-25_CnbRNAi-Asl405_PoloGFP_Tub647_1516_058_SIR_ALX_PRJ	1_1	500	17	0.0272	11564.1	680.243	0.460301	1300	58	0.0928	169301	2918.98	0.756073
	1_2	500	36	0.0576	25123	697.86		1300	66	0.1056	223921	3392.74
2016-10-25_CnbRNAi-Asl405_PoloGFP_Tub647_1516_059_SIR_ALX_PRJ	1_1	450	41	0.0656	36509	890.464	1.87564	1250	44	0.0704	107903	2452.35	0.503229
	1_2	450	33	0.0528	19464.9	589.844		1250	82	0.1312	214422	2614.9
2016-10-25_CnbRNAi-Asl405_PoloGFP_Tub647_1516_061_SIR_ALX_PRJ	apical_1	380	44	0.0704	34910.6	793.423	0.818379	1200	61	0.0976	165892	2719.55	0.602829
	apical_2	380	64	0.1024	42658.2	666.535		1200	93	0.1488	275190	2959.03
2016-10-25_CnbRNAi-Asl405_PoloGFP_Tub647_1516_067_SIR_ALX_PRJ	cell1_1_1	470	39	0.0624	36253.2	929.569	1.52934	1000	59	0.0944	142950	2422.88	0.805841
	cell1_1_2	470	38	0.0608	23705.1	623.819		1000	79	0.1264	177392	2245.47
2016-10-25_CnbRNAi-Asl405_PoloGFP_Tub647_1516_067_SIR_ALX_PRJ	cell2_1_1	500	43	0.0688	48094	1118.46	1.07455	1000	62	0.0992	146425	2361.69	0.725406
	cell2_1_2	500	50	0.08	44757.4	895.149		1000	69	0.1104	201852	2925.39
2016-10-25_CnbRNAi-Asl405_PoloGFP_Tub647_1516_073_SIR_ALX_PRJ	1_1	480	32	0.0512	38647.1	1207.72	1.02518	1400	40	0.064	100953	2523.82	0.357791
	1_2	480	42	0.0672	37698	897.571		1400	73	0.1168	282156	3865.15
METAPHASE
2016-05-04_CnbRNAi_Asl405_PoloGFP_Tub647_1516_006_SIR_ALX_PR	apical_1	200	33	0.0528	10654.9	322.877	1.21791	400	49	0.0784	44285.2	903.779	0.64214
	apical_2	200	33	0.0528	8748.54	265.107		400	71	0.1136	68965	971.338
2016-05-04_CnbRNAi_Asl405_PoloGFP_Tub647_1516_010_SIR_ALX_PR	apical_1	250	26	0.0416	15402.1	592.387	1.52106	500	51	0.0816	44140.4	865.497	0.745017
	apical_2	250	29	0.0464	10125.8	349.167		500	55	0.088	59247.4	1077.23
	basal_1	270	28	0.0448	19476.2	695.578	3.3037	500	35	0.056	33572	959.201	0.525303
	basal_2	270	19	0.0304	5895.27	310.277		500	51	0.0816	63909.8	1253.13
2016-05-04_CnbRNAi_Asl405_PoloGFP_Tub647_1516_014_SIR_ALX_PR	apical_1	350	24	0.0384	17772	740.501	1.18363	500	33	0.0528	25590.6	775.474	0.394739
	apical_2	350	28	0.0448	15014.8	536.244		500	66	0.1056	64829.4	982.263
	basal_1	330	29	0.0464	19731.3	680.388	2.19787	500	50	0.08	58140.5	1162.81	0.652613
	basal_2	330	21	0.0336	8977.44	427.497		500	63	0.1008	89088.8	1414.11
2016-05-04_CnbRNAi_Asl405_PoloGFP_Tub647_1516_026_SIR_ALX_PR	apical_1	450	25	0.04	18477	739.082	0.402916	1000	58	0.0928	136789	2358.43	0.938516
	apical_2	450	67	0.1072	45858.3	684.452		1000	73	0.1168	145751	1996.58
	basal_1	550	30	0.048	27363.2	912.105	0.910938	1000	51	0.0816	108287	2123.28	0.653713
	basal_2	550	30	0.048	30038.4	1001.28		1000	59	0.0944	165650	2807.62
2016-05-04_CnbRNAi_Asl405_PoloGFP_Tub647_1516_032_SIR_ALX_PR	basal_1	800	47	0.0752	94722.6	2015.37	1.47337	1600	60	0.096	230490	3841.5	0.875849
	basal_2	800	54	0.0864	64289.6	1190.55		1600	68	0.1088	263162	3870.03
2016-05-04_CnbRNAi_Asl405_PoloGFP_Tub647_1516_050_SIR_ALX_PR	apical_1	380	27	0.0432	19782	732.667	0.962251	800	37	0.0592	51197.2	1383.71	0.429708
	apical_2	380	41	0.0656	20558.1	501.416		800	72	0.1152	119144	1654.78
	basal_1	450	50	0.08	59381.6	1187.63	2.3546	800	35	0.056	53377.8	1525.08	0.385591
	basal_2	450	39	0.0624	25219.4	646.652		800	60	0.096	138431	2307.19
2016-05-04_CnbRNAi_Asl405_PoloGFP_Tub647_1516_054_SIR_ALX_PR	basal_1	280	23	0.0368	11192	486.609	3.0343	550	36	0.0576	40693.8	1130.38	0.485828
	basal_2	280	12	0.0192	3688.51	307.375		550	72	0.1152	83761.8	1163.36
2016-08-23_CnbRNAi_Asl405_PoloGFP_Tub647_1516_005_SIR_ALX_PRJ	1_1	800	38	0.0608	80670.4	2122.9	1.2178	1200	54	0.0864	169581	3140.39	0.60274
	1_2	800	52	0.0832	66242.5	1273.89		1200	90	0.144	281350	3126.12
2016-08-23_CnbRNAi_Asl405_PoloGFP_Tub647_1516_008_SIR_ALX_PRJ	basal_1	750	23	0.0368	38713.2	1683.18	1.32369	1000	36	0.0576	61028.2	1695.23	0.34554
	basal_2	750	30	0.048	29246.5	974.883		1000	80	0.128	176617	2207.71
2016-08-23_CnbRNAi_Asl405_PoloGFP_Tub647_1516_014_SIR_ALX_PRJ	2_1	450	27	0.0432	21006.2	778.007	2.91696	750	19	0.0304	19887.8	1046.73	0.256932
	2_2	450	14	0.0224	7201.4	514.386		750	62	0.0992	77404.8	1248.46
2016-08-23_CnbRNAi_Asl405_PoloGFP_Tub647_1516_022_SIR_ALX_PRJ	apical_1	380	28	0.0448	21044.1	751.574	0.80078	700	50	0.08	74592.5	1491.85	0.654333
	apical_2	380	36	0.0576	26279.5	729.985		700	65	0.104	113998	1753.81
	basal_1	350	29	0.0464	21868	754.069	1.95254	700	41	0.0656	58307.8	1422.14	0.495939
	basal_2	350	24	0.0384	11199.8	466.658		700	79	0.1264	117570	1488.23
2016-08-23_CnbRNAi_Asl405_PoloGFP_Tub647_1516_026_SIR_ALX_PRJ	apical_1	200	37	0.0592	11289.2	305.113	1.37199	550	52	0.0832	61931.9	1191	0.770034
	apical_2	200	28	0.0448	8228.34	293.869		550	59	0.0944	80427.5	1363.18
	basal_1	160	32	0.0512	9913.78	309.806	1.07575	550	47	0.0752	56452.3	1201.11	0.624588
	basal_2	160	43	0.0688	9215.71	214.319		550	64	0.1024	90383.2	1412.24
2016-08-23_CnbRNAi_Asl405_PoloGFP_Tub647_1516_049_SIR_ALX_PRJ	basal_1	380	34	0.0544	24429.7	718.52	0.986872	600	45	0.072	48208.5	1071.3	0.505753
	basal_2	380	43	0.0688	24754.7	575.69		600	70	0.112	95320.2	1361.72
2016-08-23_CnbRNAi_Asl405_PoloGFP_Tub647_1516_054_SIR_ALX_PRJ	cell2_apical_1	750	30	0.048	50933.2	1697.77	1.50596	1000	51	0.0816	102793	2015.55	0.739408
	cell2_apical_2	750	34	0.0544	33821.1	994.738		1000	63	0.1008	139021	2206.67
	cell3_basal_1	800	36	0.0576	70193.7	1949.83	1.22609	1000	52	0.0832	102878	1978.42	0.470647
	cell3_basal_2	800	42	0.0672	57250.2	1363.1		1000	90	0.144	218588	2428.76
2016-08-23_CnbRNAi_Asl405_PoloGFP_Tub647_1516_057_SIR_ALX_PRJ	cell2_apical_1	1100	42	0.0672	108813	2590.78	1.04268	1200	41	0.0656	79039.5	1927.79	0.491602
	cell2_apical_2	1100	57	0.0912	104358	1830.85		1200	72	0.1152	160779	2233.05
	cell2_basal_1	700	22	0.0352	29008.7	1318.58	2.55093	1200	29	0.0464	53893.3	1858.39	0.592276
	cell2_basal_2	700	13	0.0208	11371.8	874.752		1200	42	0.0672	90993.6	2166.51
2016-10-25_CnbRNAi-Asl405_PoloGFP_Tub647_1516_026_SIR_ALX_PRJ	1_1	600	31	0.0496	63706	2055.03	0.550265	1200	37	0.0592	100031	2703.54	0.302558
	1_2	600	89	0.1424	115773	1300.82		1200	98	0.1568	330618	3373.65
2016-10-25_CnbRNAi-Asl405_PoloGFP_Tub647_1516_033_SIR_ALX_PRJ	apical_1	480	50	0.08	55275.4	1105.51	0.85308	1200	48	0.0768	135290	2818.54	0.510563
	apical_2	480	78	0.1248	64795.1	830.706		1200	93	0.1488	264982	2849.27
	basal_1	400	26	0.0416	14514.1	558.234	0.656984	1200	56	0.0896	130470	2329.82	0.764651
	basal_2	400	41	0.0656	22092	538.828		1200	72	0.1152	170627	2369.81
2016-10-25_CnbRNAi-Asl405_PoloGFP_Tub647_1516_039_SIR_ALX_PRJ	apical_1	650	27	0.0432	37575.8	1391.7	0.572822	1200	46	0.0736	155285	3375.76	0.46809
	apical_2	650	59	0.0944	65597.7	1111.83		1200	92	0.1472	331742	3605.89
2016-10-25_CnbRNAi-Asl405_PoloGFP_Tub647_1516_042_SIR_ALX_PRJ	apical_1	600	25	0.04	31557.6	1262.3	0.609843	1400	41	0.0656	114357	2789.2	0.463933
	apical_2	600	49	0.0784	51747.1	1056.06		1400	74	0.1184	246495	3331.02
	basal_1	600	37	0.0592	53191.1	1437.6	1.12182	1400	46	0.0736	132569	2881.94	0.518584
	basal_2	600	51	0.0816	47414.9	929.705		1400	74	0.1184	255637	3454.56
2016-10-25_CnbRNAi-Asl405_PoloGFP_Tub647_1516_063_SIR_ALX_PRJ	1_1	600	40	0.064	46729	1168.23	1.12002	1000	56	0.0896	138527	2473.69	0.503342
	1_2	600	47	0.0752	41721.5	887.691		1000	88	0.1408	275213	3127.43
2016-10-25_CnbRNAi-Asl405_PoloGFP_Tub647_1516_071_SIR_ALX_PRJ	basal_1	420	27	0.0432	23865.9	883.922	1.75314	800	49	0.0784	75573.9	1542.32	0.750931
	basal_2	420	24	0.0384	13613.2	567.218		800	58	0.0928	100640	1735.18
ANAPHASE
2016-05-04_CnbRNAi_Asl405_PoloGFP_Tub647_1516_005_SIR_ALX_PRJ	apical_1	130	45	0.072	8807.98	195.733	0.891706	650	46	0.0736	51659.4	1123.03	0.620712
	apical_2	130	56	0.0896	9877.67	176.387		650	69	0.1104	83226.1	1206.18
2016-05-04_CnbRNAi_Asl405_PoloGFP_Tub647_1516_007_SIR_ALX_PRJ	apical_1	120	45	0.072	12301.8	273.374	0.726107	650	41	0.0656	42499.6	1036.57	0.426474
	apical_2	120	81	0.1296	16942.2	209.163		650	73	0.1168	99653.4	1365.12
2016-05-04_CnbRNAi_Asl405_PoloGFP_Tub647_1516_011_SIR_ALX_PRJ	apical_1	230	33	0.0528	12137.9	367.814	0.688304	500	26	0.0416	23609.4	908.052	0.417733
	apical_2	230	42	0.0672	17634.4	419.868		500	51	0.0816	56517.8	1108.19
2016-05-04_CnbRNAi_Asl405_PoloGFP_Tub647_1516_012_SIR_ALX_PRJ	apical_1	280	44	0.0704	23704.6	538.741	1.19382	500	49	0.0784	64196.1	1310.12	0.587743
	apical_2	280	54	0.0864	19856.1	367.705		500	81	0.1296	109225	1348.45
	basal_1	300	61	0.0976	36806	603.376	1.82362	500	54	0.0864	60818.5	1126.27	0.622481
	basal_2	300	44	0.0704	20183	458.703		500	75	0.12	97703.4	1302.71
2016-05-04_CnbRNAi_Asl405_PoloGFP_Tub647_1516_013_SIR_ALX_PRJ	basal_1	300	53	0.0848	25100.2	473.588	0.888512	700	44	0.0704	54031.4	1227.99	0.630521
	basal_2	300	64	0.1024	28249.7	441.401		700	62	0.0992	85693.2	1382.15
2016-05-04_CnbRNAi_Asl405_PoloGFP_Tub647_1516_017_SIR_ALX_PRJ	basal_1	250	33	0.0528	14298	433.273	0.959836	400	47	0.0752	42916.4	913.114	0.369448
	basal_2	250	46	0.0736	14896.3	323.833		400	98	0.1568	116163	1185.34
2016-05-04_CnbRNAi_Asl405_PoloGFP_Tub647_1516_021_SIR_ALX_PRJ	apical_1	450	52	0.0832	32821.3	631.178	1.77016	1200	67	0.1072	188312	2810.63	0.734679
	apical_2	450	35	0.056	18541.4	529.754		1200	83	0.1328	256319	3088.18
2016-05-04_CnbRNAi_Asl405_PoloGFP_Tub647_1516_022_SIR_ALX_PRJ	apical_1	430	46	0.0736	45436.4	987.748	1.34668	1100	58	0.0928	174445	3007.67	0.661163
	apical_2	430	59	0.0944	33739.6	571.857		1100	88	0.1408	263845	2998.24
2016-05-04_CnbRNAi_Asl405_PoloGFP_Tub647_1516_023_SIR_ALX_PRJ	apical_1	270	35	0.056	16423	469.229	1.96202	700	51	0.0816	72277.3	1417.2	0.697019
	apical_2	270	25	0.04	8370.49	334.819		700	72	0.1152	103695	1440.21
2016-05-04_CnbRNAi_Asl405_PoloGFP_Tub647_1516_035_SIR_ALX_PRJ	basal_1	550	45	0.072	52214.3	1160.32	1.22137	1300	49	0.0784	116003	2367.41	0.566147
	basal_2	550	49	0.0784	42750.6	872.461		1300	62	0.0992	204899	3304.82
2016-05-04_CnbRNAi_Asl405_PoloGFP_Tub647_1516_040_SIR_ALX_PRJ	1_1	350	40	0.064	33847.2	846.181	0.917183	1200	43	0.0688	98771.7	2297.02	0.499273
	1_2	350	63	0.1008	36903.5	585.77		1200	65	0.104	197831	3043.55
2016-05-04_CnbRNAi_Asl405_PoloGFP_Tub647_1516_044_SIR_ALX_PRJ	apical_1	500	37	0.0592	36056.4	974.497	0.755888	1100	65	0.104	171345	2636.08	0.770827
	apical_2	500	59	0.0944	47700.7	808.487		1100	81	0.1296	222288	2744.29
	basal_1	600	48	0.0768	53502.8	1114.64	1.87666	1100	67	0.1072	175404	2617.97	0.919114
	basal_2	600	33	0.0528	28509.5	863.924		1100	66	0.1056	190840	2891.52
2016-05-04_CnbRNAi_Asl405_PoloGFP_Tub647_1516_047_SIR_ALX_PRJ	apical_1	600	25	0.04	32267.4	1290.69	0.718009	800	50	0.08	80849.5	1616.99	0.365698
	apical_2	600	52	0.0832	44940	864.231		800	88	0.1408	221083	2512.3
2016-05-04_CnbRNAi_Asl405_PoloGFP_Tub647_1516_048_SIR_ALX_PRJ	apical_1	400	46	0.0736	31403.3	682.68	0.855218	700	54	0.0864	84923.4	1572.65	0.57319
	apical_2	400	57	0.0912	36719.6	644.203		700	84	0.1344	148159	1763.8
2016-08-23_CnbRNAi_Asl405_PoloGFP_Tub647_1516_002_SIR_ALX_PRJ	basal_1	575	42	0.0672	42651.2	1015.51	0.858243	1000	54	0.0864	124801	2311.13	0.494906
	basal_2	575	64	0.1024	49696	776.5		1000	93	0.1488	252171	2711.51
2016-08-23_CnbRNAi_Asl405_PoloGFP_Tub647_1516_003_SIR_ALX_PRJ	basal_1	600	19	0.0304	15346.2	807.693	0.680888	1000	50	0.08	99669.9	1993.4	0.536853
	basal_2	600	26	0.0416	22538.5	866.864		1000	81	0.1296	185656	2292.05
2016-08-23_CnbRNAi_Asl405_PoloGFP_Tub647_1516_011_SIR_ALX_PRJ	apical_1	900	56	0.0896	107068	1911.93	1.64946	1200	65	0.104	144832	2228.18	0.873193
	apical_2	900	45	0.072	64911.2	1442.47		1200	68	0.1088	165865	2439.19
2016-08-23_CnbRNAi_Asl405_PoloGFP_Tub647_1516_017_SIR_ALX_PRJ	apical_1	530	51	0.0816	70281.4	1378.07	1.0098	800	61	0.0976	93639.9	1535.08	0.570291
	apical_2	530	73	0.1168	69599.3	953.415		800	90	0.144	164197	1824.41
	basal_1	600	35	0.056	43552	1244.34	1.39149	800	54	0.0864	76724.8	1420.83	0.583398
	basal_2	600	39	0.0624	31298.8	802.533		800	78	0.1248	131514	1686.07
2016-08-23_CnbRNAi_Asl405_PoloGFP_Tub647_1516_019_SIR_ALX_PRJ	apical_1	400	26	0.0416	17062	656.231	1.77197	800	40	0.064	60543.9	1513.6	0.522691
	apical_2	400	19	0.0304	9628.82	506.78		800	66	0.1056	115831	1755.02
	basal_1	500	54	0.0864	64231.9	1189.48	0.887985	800	61	0.0976	145695	2388.45	0.779389
	basal_2	500	79	0.1264	72334.4	915.626		800	85	0.136	186935	2199.24
2016-08-23_CnbRNAi_Asl405_PoloGFP_Tub647_1516_021_SIR_ALX_PRJ	apical_1	230	52	0.0832	23723.8	456.227	0.997674	600	50	0.08	75564.5	1511.29	0.444416
	apical_2	230	63	0.1008	23779.1	377.446		600	94	0.1504	170031	1808.84
2016-08-23_CnbRNAi_Asl405_PoloGFP_Tub647_1516_030_SIR_ALX_PRJ	apical_1	1700	52	0.0832	163761	3149.26	1.66174	1200	63	0.1008	199245	3162.61	0.691243
	apical_2	1700	41	0.0656	98548.4	2403.62		1200	90	0.144	288241	3202.68
	basal_1	900	39	0.0624	45112.7	1156.74	0.978046	1250	52	0.0832	120132	2310.24	0.574462
	basal_2	900	42	0.0672	46125.3	1098.22		1250	80	0.128	209121	2614.01
2016-08-23_CnbRNAi_Asl405_PoloGFP_Tub647_1516_031_SIR_ALX_PRJ	apical_1	750	48	0.0768	62125.2	1294.27	1.54679	800	72	0.1152	149616	2078	0.750208
	apical_2	750	44	0.0704	40163.9	912.816		800	99	0.1584	199433	2014.47
2016-08-23_CnbRNAi_Asl405_PoloGFP_Tub647_1516_033_SIR_ALX_PRJ	apical_1	1300	33	0.0528	120034	3637.38	1.00479	1100	52	0.0832	158114	3040.65	0.723454
	apical_2	1300	54	0.0864	119461	2212.25		1100	72	0.1152	218554	3035.47
	basal_1	1300	42	0.0672	125679	2992.36	0.793169	1100	41	0.0656	103748	2530.43	0.339401
	basal_2	1300	68	0.1088	158452	2330.17		1100	96	0.1536	305679	3184.15
2016-08-23_CnbRNAi_Asl405_PoloGFP_Tub647_1516_034_SIR_ALX_PRJ	apical_1	2000	33	0.0528	117595	3563.48	1.21129	1300	41	0.0656	111843	2727.87	0.415622
	apical_2	2000	36	0.0576	97082.5	2696.74		1300	80	0.128	269097	3363.71
	basal_1	2000	36	0.0576	172600	4794.44	1.56386	1250	41	0.0656	89333.5	2178.87	0.385285
	basal_2	2000	42	0.0672	110368	2627.81		1250	74	0.1184	231863	3133.29
2016-08-23_CnbRNAi_Asl405_PoloGFP_Tub647_1516_042_SIR_ALX_PRJ	apical_1	480	39	0.0624	43524.4	1116.01	0.652466	700	46	0.0736	84374.4	1834.22	0.506534
	apical_2	480	79	0.1264	66707.5	844.399		700	91	0.1456	166572	1830.46
	basal_1	500	41	0.0656	38890.7	948.553	0.647967	600	47	0.0752	57378.4	1220.82	0.461794
	basal_2	500	61	0.0976	60019.6	983.928		600	71	0.1136	124251	1750.02
2016-08-23_CnbRNAi_Asl405_PoloGFP_Tub647_1516_045_SIR_ALX_PRJ	apical_1	1200	44	0.0704	90474.2	2056.23	0.760268	1400	52	0.0832	150950	2902.88	0.459984
	apical_2	1200	60	0.096	119003	1983.38		1400	80	0.128	328162	4102.03
	basal_1	800	26	0.0416	28487.4	1095.67	0.556762	1200	46	0.0736	94886.8	2062.76	0.658779
	basal_2	800	46	0.0736	51166.2	1112.31		1200	61	0.0976	144034	2361.22
2016-08-23_CnbRNAi_Asl405_PoloGFP_Tub647_1516_046_SIR_ALX_PRJ	apical_1	650	45	0.072	64815.2	1440.34	0.798764	1000	67	0.1072	154325	2303.35	0.769213
	apical_2	650	66	0.1056	81144.4	1229.46		1000	77	0.1232	200627	2605.54
	basal_1	800	39	0.0624	82292.6	2110.07	1.26497	1000	47	0.0752	104965	2233.31	0.580711
	basal_2	800	60	0.096	65054.9	1084.25		1000	81	0.1296	180753	2231.52
2016-08-23_CnbRNAi_Asl405_PoloGFP_Tub647_1516_048_SIR_ALX_PRJ	apical_1	500	58	0.0928	52830.2	910.865	1.63861	1000	71	0.1136	162673	2291.17	0.826006
	apical_2	500	43	0.0688	32240.9	749.789		1000	76	0.1216	196939	2591.3
	basal_1	530	47	0.0752	34784.7	740.1	3.54401	1000	60	0.096	122000	2033.33	0.870443
	basal_2	530	16	0.0256	9815.08	613.443		1000	69	0.1104	140158	2031.27
2016-08-23_CnbRNAi_Asl405_PoloGFP_Tub647_1516_055_SIR_ALX_PRJ	apical_1	530	25	0.04	27663.3	1106.53	1.37999	600	61	0.0976	74336.7	1218.64	0.659271
	apical_2	530	29	0.0464	20046	691.241		600	68	0.1088	112756	1658.18
	basal_1	500	32	0.0512	27583.7	861.99	0.983286	600	49	0.0784	66975.5	1366.85	0.402615
	basal_2	500	42	0.0672	28052.5	667.918		600	92	0.1472	166351	1808.16
2016-08-23_CnbRNAi_Asl405_PoloGFP_Tub647_1516_058_SIR_ALX_PRJ	apical_1	850	71	0.1136	109378	1540.54	1.85736	800	79	0.1264	140501	1778.5	0.656141
	apical_2	850	49	0.0784	58889.1	1201.82		800	96	0.1536	214133	2230.55
	basal_1	900	62	0.0992	102582	1654.55	2.21403	900	61	0.0976	130446	2138.46	0.509935
	basal_2	900	42	0.0672	46332.7	1103.16		900	107	0.1712	255809	2390.74
2016-10-25_CnbRNAi-Asl405_PoloGFP_Tub647_1516_002_SIR_ALX_PRJ	apical_1	800	46	0.0736	85875	1866.85	0.839756	1300	56	0.0896	200470	3579.82	0.602035
	apical_2	800	75	0.12	102262	1363.49		1300	83	0.1328	332987	4011.89
	basal_1	900	48	0.0768	72960.9	1520.02	0.942075	1400	65	0.104	245412	3775.57	0.719983
	basal_2	900	61	0.0976	77447	1269.62		1400	80	0.128	340859	4260.73
2016-10-25_CnbRNAi-Asl405_PoloGFP_Tub647_1516_005_SIR_ALX_PRJ	apical_1	750	59	0.0944	85841	1454.93	1.28348	1200	63	0.1008	184272	2924.96	0.659111
	apical_2	750	59	0.0944	66881.6	1133.59		1200	85	0.136	279577	3289.14
	basal_1	850	59	0.0944	122409	2074.73	1.5825	1300	62	0.0992	192606	3106.55	0.708923
	basal_2	850	46	0.0736	77351.8	1681.56		1300	73	0.1168	271688	3721.75
2016-10-25_CnbRNAi-Asl405_PoloGFP_Tub647_1516_007_SIR_ALX_PRJ	apical_1	500	40	0.064	34087	852.175	2.89035	750	54	0.0864	113295	2098.05	0.743565
	apical_2	500	20	0.032	11793.4	589.67		750	88	0.1408	152367	1731.45
	basal_1	450	33	0.0528	25857.4	783.559	0.826257	750	67	0.1072	120581	1799.72	0.791838
	basal_2	450	54	0.0864	31294.7	579.531		750	81	0.1296	152280	1880
2016-10-25_CnbRNAi-Asl405_PoloGFP_Tub647_1516_009_SIR_ALX_PRJ	basal_1	650	51	0.0816	67916.3	1331.69	0.721829	1200	52	0.0832	139656	2685.7	0.432164
	basal_2	650	83	0.1328	94089.1	1133.6		1200	103	0.1648	323156	3137.43
2016-10-25_CnbRNAi-Asl405_PoloGFP_Tub647_1516_012_SIR_ALX_PRJ	cell1_basal_1	400	30	0.048	19675	655.833	1.62063	600	49	0.0784	64341.6	1313.09	0.534265
	cell1_basal_2	400	22	0.0352	12140.3	551.834		600	100	0.16	120430	1204.3
2016-10-25_CnbRNAi-Asl405_PoloGFP_Tub647_1516_012_SIR_ALX_PRJ	cell2_apical_1	380	19	0.0304	9533	501.737	0.327688	600	69	0.1104	85070.6	1232.91	0.844952
	cell2_apical_2	380	53	0.0848	29091.7	548.899		600	67	0.1072	100681	1502.7
	cell2_basal_1	400	32	0.0512	20083.1	627.596	0.630166	600	64	0.1024	98431.1	1537.99	0.69234
	cell2_basal_2	400	58	0.0928	31869.5	549.474		600	87	0.1392	142172	1634.16
2016-10-25_CnbRNAi-Asl405_PoloGFP_Tub647_1516_022_SIR_ALX_PRJ	apical_1	500	39	0.0624	47607.9	1220.72	0.661584	1300	41	0.0656	139966	3413.8	0.438535
	apical_2	500	81	0.1296	71960.5	888.401		1300	87	0.1392	319167	3668.58
	basal_1	480	27	0.0432	21095.6	781.317	2.83848	1100	31	0.0496	46852.6	1511.37	0.51446
	basal_2	480	13	0.0208	7431.98	571.691		1100	51	0.0816	91071.4	1785.71
2016-10-25_CnbRNAi-Asl405_PoloGFP_Tub647_1516_032_SIR_ALX_PRJ	apical_1	500	46	0.0736	42709.2	928.461	1.11233	1200	70	0.112	198197	2831.38	0.673662
	apical_2	500	51	0.0816	38396.3	752.868		1200	91	0.1456	294208	3233.06
	basal_1	500	37	0.0592	32071.7	866.804	1.02042	1200	47	0.0752	92949	1977.64	0.46381
	basal_2	500	47	0.0752	31429.9	668.722		1200	75	0.12	200403	2672.04
2016-10-25_CnbRNAi-Asl405_PoloGFP_Tub647_1516_043_SIR_ALX_PRJ	basal_1	480	26	0.0416	19049.4	732.671	1.16469	900	49	0.0784	94622.5	1931.07	0.482145
	basal_2	480	28	0.0448	16355.7	584.134		900	100	0.16	196253	1962.53
2016-10-25_CnbRNAi-Asl405_PoloGFP_Tub647_1516_048_SIR_ALX_PRJ	basal_1	380	53	0.0848	35152.6	663.256	2.13545	800	67	0.1072	112410	1677.76	0.937017
	basal_2	380	33	0.0528	16461.4	498.832		800	67	0.1072	119966	1790.53
2016-10-25_CnbRNAi-Asl405_PoloGFP_Tub647_1516_050_SIR_ALX_PRJ	basal_1	380	46	0.0736	27509.6	598.035	1.31743	550	56	0.0896	72945.3	1302.59	0.516681
	basal_2	380	39	0.0624	20881.3	535.418		550	82	0.1312	141181	1721.71
2016-10-25_CnbRNAi-Asl405_PoloGFP_Tub647_1516_052_SIR_ALX_PRJ	apical_1	500	75	0.12	79647.3	1061.96	1.48755	1400	79	0.1264	228259	2889.35	0.970432
	apical_2	500	70	0.112	53542.5	764.892		1400	76	0.1216	235213	3094.91
2016-10-25_CnbRNAi-Asl405_PoloGFP_Tub647_1516_062_SIR_ALX_PRJ	apical_1	340	29	0.0464	13077.4	450.943	1.10519	1300	48	0.0768	115941	2415.44	0.611696
	apical_2	340	30	0.048	11832.6	394.421		1300	72	0.1152	189541	2632.51
2016-10-25_CnbRNAi-Asl405_PoloGFP_Tub647_1516_065_SIR_ALX_PRJ	apical_1	550	75	0.12	63371.2	844.949	1.15615	1300	103	0.1648	327849	3183	0.841933
	apical_2	550	64	0.1024	54812.4	856.443		1300	113	0.1808	389400	3446.02
	basal_1	450	66	0.1056	44574.5	675.371	1.56402	1300	79	0.1264	248842	3149.9	0.592777
	basal_2	450	51	0.0816	28500	558.824		1300	109	0.1744	419791	3851.29
TELOPHASE
2016-05-04_CnbRNAi_Asl405_PoloGFP_Tub647_1516_029_SIR_ALX_PRJ	apical_1	550	68	0.1088	78779.2	1158.52	1.06806	1100	60	0.096	121260	2021	0.549962
	apical_2	550	94	0.1504	73759.2	784.672		1100	92	0.1472	220488	2396.61
	basal_1	550	50	0.08	71162.5	1423.25	1.22096	2500	25	0.04	79038.2	3161.53	0.949235
	basal_2	550	64	0.1024	58284.1	910.69		2500	24	0.0384	83265.1	3469.38
2016-05-04_CnbRNAi_Asl405_PoloGFP_Tub647_1516_030_SIR_ALX_PRJ	apical_1	550	91	0.1456	123954	1362.13	1.07588	800	68	0.1088	89698.4	1319.09	0.872184
	apical_2	550	89	0.1424	115211	1294.51		800	65	0.104	102843	1582.21
2016-05-04_CnbRNAi_Asl405_PoloGFP_Tub647_1516_031_SIR_ALX_PRJ	apical_1	1000	78	0.1248	161379	2068.96	1.01835	1000	79	0.1264	225510	2854.55	0.942839
	apical_2	1000	73	0.1168	158472	2170.85		1000	88	0.1408	239181	2717.97
2016-05-04_CnbRNAi_Asl405_PoloGFP_Tub647_1516_033_SIR_ALX_PRJ	apical_1	950	80	0.128	188188	2352.35	1.26167	1100	75	0.12	198108	2641.43	0.841516
	apical_2	950	81	0.1296	149158	1841.46		1100	91	0.1456	235417	2587
2016-05-04_CnbRNAi_Asl405_PoloGFP_Tub647_1516_039_SIR_ALX_PRJ	apical_1	650	63	0.1008	75345.2	1195.96	0.916057	1000	64	0.1024	140034	2188.02	0.828914
	apical_2	650	69	0.1104	82249.5	1192.02		1000	73	0.1168	168936	2314.19
2016-05-04_CnbRNAi_Asl405_PoloGFP_Tub647_1516_041_SIR_ALX_PRJ	apical_1	600	53	0.0848	53407.7	1007.69	0.805869	1100	75	0.12	184894	2465.25	0.946721
	apical_2	600	62	0.0992	66273.4	1068.93		1100	79	0.1264	195299	2472.14
	basal_1	600	41	0.0656	50602.7	1234.21	0.715636	1200	53	0.0848	157876	2978.79	0.841248
	basal_2	600	56	0.0896	70710.1	1262.68		1200	62	0.0992	187669	3026.92
2016-05-04_CnbRNAi_Asl405_PoloGFP_Tub647_1516_052_SIR_ALX_PRJ	apical_1	400	63	0.1008	55773.1	885.288	0.40405	700	76	0.1216	99204.2	1305.32	0.791358
	apical_2	400	39	0.0624	22535.1	577.823		700	60	0.096	78506	1308.43
2016-08-23_CnbRNAi_Asl405_PoloGFP_Tub647_1516_009_SIR_ALX_PRJ	apical_1	900	64	0.1024	186359	2911.86	1.43454	1000	59	0.0944	96788.8	1640.49	0.385182
	apical_2	900	86	0.1376	129908	1510.56		1000	103	0.1648	251281	2439.62
	basal_1	600	34	0.0544	30410.2	894.416	1.65008	900	68	0.1088	114141	1678.55	0.969386
	basal_2	600	25	0.04	18429.6	737.182		900	71	0.1136	117746	1658.39
2016-08-23_CnbRNAi_Asl405_PoloGFP_Tub647_1516_012_SIR_ALX_PRJ	apical_1	400	75	0.12	67224.7	896.329	1.46038	800	63	0.1008	110544	1754.67	0.738376
	apical_2	400	63	0.1008	46032.3	730.672		800	74	0.1184	149713	2023.15
2016-08-23_CnbRNAi_Asl405_PoloGFP_Tub647_1516_013_SIR_ALX_PRJ	apical_1	450	58	0.0928	57357.4	988.92	1.38996	900	69	0.1104	147643	2139.76	0.866618
	apical_2	450	47	0.0752	41265.6	877.992		900	64	0.1024	170367	2661.99
2016-08-23_CnbRNAi_Asl405_PoloGFP_Tub647_1516_015_SIR_ALX_PRJ	apical_1	700	42	0.0672	44832.7	1067.44	0.546166	550	75	0.12	91571.6	1220.95	0.865411
	apical_2	700	60	0.096	82086.1	1368.1		550	80	0.128	105813	1322.66
2016-08-23_CnbRNAi_Asl405_PoloGFP_Tub647_1516_028_SIR_ALX_PRJ	apical_1	370	62	0.0992	42135.2	679.6	1.21132	500	74	0.1184	66515.8	898.862	0.796781
	apical_2	370	54	0.0864	34784.7	644.16		500	83	0.1328	83480.6	1005.79
	basal_1	350	25	0.04	13890.4	555.614	1.00333	500	57	0.0912	51413	901.982	0.851771
	basal_2	350	26	0.0416	13844.3	532.472		500	62	0.0992	60360.1	973.55
2016-08-23_CnbRNAi_Asl405_PoloGFP_Tub647_1516_036_SIR_ALX_PRJ	apical_1	1250	66	0.1056	216857	3285.71	0.984078	1100	75	0.12	193890	2585.2	0.748546
	apical_2	1250	66	0.1056	220366	3338.88		1100	85	0.136	259022	3047.32
2016-08-23_CnbRNAi_Asl405_PoloGFP_Tub647_1516_041_SIR_ALX_PRJ	apical_1	450	41	0.0656	32832.5	800.792	1.05716	800	71	0.1136	117282	1651.86	0.875567
	apical_2	450	49	0.0784	31057.1	633.819		800	78	0.1248	133950	1717.31
2016-08-23_CnbRNAi_Asl405_PoloGFP_Tub647_1516_043_SIR_ALX_PRJ	apical_1	1150	88	0.1408	230329	2617.38	1.27474	800	88	0.1408	147722	1678.65	0.815056
	apical_2	1150	84	0.1344	180688	2151.04		800	102	0.1632	181241	1776.87
2016-08-23_CnbRNAi_Asl405_PoloGFP_Tub647_1516_044_SIR_ALX_PRJ	apical_1	950	49	0.0784	88875.4	1813.78	1.25459	1100	75	0.12	185672	2475.62	0.9067
	apical_2	950	43	0.0688	70840	1647.44		1100	64	0.1024	204777	3199.65
	basal_1	1050	58	0.0928	117746	2030.1	0.993223	1100	75	0.12	174791	2330.55	0.905246
	basal_2	1050	58	0.0928	118549	2043.95		1100	78	0.1248	193087	2475.47
2016-08-23_CnbRNAi_Asl405_PoloGFP_Tub647_1516_050_SIR_ALX_PRJ	apical_1	200	65	0.104	19236.4	295.945	0.865494	600	83	0.1328	101787	1226.35	0.979192
	apical_2	200	68	0.1088	22225.9	326.852		600	81	0.1296	103950	1283.34
2016-08-23_CnbRNAi_Asl405_PoloGFP_Tub647_1516_053_SIR_ALX_PRJ	apical_1	900	54	0.0864	112283	2079.31	1.02251	700	65	0.104	101815	1566.38	0.787045
	apical_2	900	74	0.1184	109811	1483.94		700	78	0.1248	129363	1658.5
	basal_1	650	78	0.1248	117937	1512.02	1.32742	700	70	0.112	100735	1439.07	0.712122
	basal_2	650	67	0.1072	88847.2	1326.08		700	82	0.1312	141457	1725.09
2016-10-25_CnbRNAi-Asl405_PoloGFP_Tub647_1516_001_SIR_ALX_PRJ	basal_1	900	39	0.0624	63910.9	1638.74	0.76587	1000	66	0.1056	153258	2322.1	0.785641
	basal_2	900	52	0.0832	83448.8	1604.78		1000	69	0.1104	195074	2827.17
2016-10-25_CnbRNAi-Asl405_PoloGFP_Tub647_1516_011_SIR_ALX_PRJ	apical_1	380	69	0.1104	46098.7	668.097	0.659657	850	82	0.1312	161735	1972.38	0.978537
	apical_2	380	58	0.0928	30409.3	524.298		850	86	0.1376	158264	1840.28
	basal_1	450	61	0.0976	62054.3	1017.28	1.04236	850	82	0.1312	180924	2206.39	0.916021
	basal_2	450	67	0.1072	59532.7	888.548		850	80	0.128	197511	2468.89
2016-10-25_CnbRNAi-Asl405_PoloGFP_Tub647_1516_013_SIR_ALX_PRJ	basal_1	800	65	0.104	136200	2095.39	1.26919	1200	66	0.1056	169219	2563.93	0.570393
	basal_2	800	70	0.112	107313	1533.04		1200	103	0.1648	296672	2880.31
2016-10-25_CnbRNAi-Asl405_PoloGFP_Tub647_1516_014_SIR_ALX_PRJ	apical_1	850	59	0.0944	142984	2423.45	1.329	1200	76	0.1216	230512	3033.06	0.556107
	apical_2	850	75	0.12	107587	1434.49		1200	109	0.1744	414511	3802.85
2016-10-25_CnbRNAi-Asl405_PoloGFP_Tub647_1516_020_SIR_ALX_PRJ	apical_1	1000	71	0.1136	164990	2323.8	1.33896	1500	76	0.1216	225582	2968.18	0.546635
	apical_2	1000	66	0.1056	123222	1867.01		1500	95	0.152	412673	4343.92
2016-10-25_CnbRNAi-Asl405_PoloGFP_Tub647_1516_029_SIR_ALX_PRJ	cell1_apical_1	1200	49	0.0784	116559	2378.75	0.939839	1200	45	0.072	98526	2189.47	0.595915
	cell1_apical_2	1200	65	0.104	124020	1908		1200	71	0.1136	165336	2328.67
	cell2_apical_1	1100	62	0.0992	144511	2330.82	0.757946	1200	69	0.1104	180788	2620.11	0.615509
	cell2_apical_2	1100	88	0.1408	190661	2166.6		1200	91	0.1456	293720	3227.7
2016-10-25_CnbRNAi-Asl405_PoloGFP_Tub647_1516_030_SIR_ALX_PRJ	apical_1	900	78	0.1248	155423	1992.61	1.08332	1200	77	0.1232	225525	2928.9	0.811471
	apical_2	900	75	0.12	143469	1912.93		1200	91	0.1456	277922	3054.08
2016-10-25_CnbRNAi-Asl405_PoloGFP_Tub647_1516_036_SIR_ALX_PRJ	basal_1	550	59	0.0944	56522.5	958.009	1.0989	1300	80	0.128	182724	2284.06	0.830766
	basal_2	550	62	0.0992	51435.5	829.604		1300	83	0.1328	219947	2649.96
2016-10-25_CnbRNAi-Asl405_PoloGFP_Tub647_1516_045_SIR_ALX_PRJ	apical_1	480	78	0.1248	83988.3	1076.77	1.41605	1000	84	0.1344	186187	2216.51	0.953073
	apical_2	480	73	0.1168	59311.6	812.488		1000	78	0.1248	195355	2504.55
2016-10-25_CnbRNAi-Asl405_PoloGFP_Tub647_1516_046_SIR_ALX_PRJ	apical_1	500	64	0.1024	62894.9	982.733	1.10101	800	104	0.1664	195753	1882.24	0.934186
	apical_2	500	66	0.1056	69247.8	1049.21		800	86	0.1376	182870	2126.4
2016-10-25_CnbRNAi-Asl405_PoloGFP_Tub647_1516_047_SIR_ALX_PRJ	apical_1	450	53	0.0848	45001.2	849.08	1.23425	800	64	0.1024	110314	1723.66	0.964792
	apical_2	450	57	0.0912	36460.5	639.659		800	70	0.112	114340	1633.43
2016-10-25_CnbRNAi-Asl405_PoloGFP_Tub647_1516_068_SIR_ALX_PRJ	apical_1	450	80	0.128	97526.7	1219.08	1.34682	1100	80	0.128	229184	2864.79	0.940724
	apical_2	450	80	0.128	72412.6	905.158		1100	89	0.1424	243625	2737.36
2016-10-25_CnbRNAi-Asl405_PoloGFP_Tub647_1516_069_SIR_ALX_PRJ	apical_1	350	72	0.1152	53887.1	748.432	1.07119	800	80	0.128	171167	2139.59	0.719175
	apical_2	350	81	0.1296	50305.9	621.061		800	105	0.168	238005	2266.71

## Sheet: S1_Data_figure5c-wdr62
wdr62 mutant		Polo::GFP (trapline)						Asl
Image	centrosome	Cutoff	# of pixels	Area in um^2	Total Intensity	Average Intensity	Total intensity ratio	Cutoff	# of pixels	Area in um^2	Total Intensity	Average Intensity	Total intensity ratio
PROPHASE
2016-07-22_wdr62Df-3-9_Asl-405_Polo-GFP_Tub-647_1516_010_SIR_ALX_PRJ	1_1	450	14	0.0224	11539.1	824.219	0.17442	500	0	0	0	0	0
	1_2	450	64	0.1024	66156.9	1033.7		500	73	0.1168	101323	1387.98
	2_1	500	23	0.0368	33155.8	1441.56	0.442819	500	1	0.0016	514.45	514.45	0.00455681
	2_2	500	78	0.1248	74874.5	959.93		500	89	0.1424	112897	1268.5
2016-07-22_wdr62Df-3-9_Asl-405_Polo-GFP_Tub-647_1516_020_SIR_ALX_PRJ	apical_1	350	18	0.0288	9503.54	527.975	0.286649	1000	15	0.024	20565.8	1371.05	0.12655
	apical_2	350	50	0.08	33153.9	663.079		1000	71	0.1136	162510	2288.88
	basal_1	300	24	0.0384	11912.5	496.352	1.14252	1000	10	0.016	11275.9	1127.59	0.156026
	basal_2	300	25	0.04	10426.5	417.06		1000	48	0.0768	72269.1	1505.61
2016-07-26_wdr62Df-3-9_Asl-405_Polo-GFP_Tub-647_1516_005_SIR_ALX_PRJ	1_1	300	20	0.032	9805.92	490.296	0.25767	800	0	0	0	0	0
	1_2	300	73	0.1168	38056.1	521.317		800	88	0.1408	220342	2503.89
2016-07-26_wdr62Df-3-9_Asl-405_Polo-GFP_Tub-647_1516_020_SIR_ALX_PRJ	apical_1	400	23	0.0368	18354.3	798.013	0.29708	750	0	0	0	0	0
	apical_2	400	65	0.104	61782.4	950.498		750	78	0.1248	140754	1804.54
	basal_1	400	21	0.0336	19972.7	951.08	0.239289	750	6	0.0096	7192.82	1198.8	0.0482839
	basal_2	400	68	0.1088	83466.6	1227.45		750	66	0.1056	148969	2257.11
2016-07-26_wdr62Df-3-9_Asl-405_Polo-GFP_Tub-647_1516_029_SIR_ALX_PRJ	1_1	200	19	0.0304	6465.76	340.303	0.204267	1250	0	0	0	0	0
	1_2	200	79	0.1264	31653.5	400.678		1250	78	0.1248	195442	2505.67					MEDIANS
	2_1	250	25	0.04	11310.5	452.422	0.206118	1250	0	0	0	0	0
	2_2	250	63	0.1008	54874.1	871.017		1250	75	0.12	235345	3137.94						Prophase	Prometaphase	Metaphase	Anaphase	Telophase
2016-08-20_wdr62_Asl405_PoloGFP_Tub647_1516_011_SIR_ALX_PRJ	apical_1	600	18	0.0288	20348	1130.44	0.417154	750	8	0.0128	9129.95	1141.24	0.0429958				Polo::GFP	0.286649	1.13156	1.12527	1.1718	1.23635
	apical_2	600	52	0.0832	48778.1	938.041		750	82	0.1312	212345	2589.57
2016-08-20_wdr62_Asl405_PoloGFP_Tub647_1516_012_SIR_ALX_PRJ	basal_1	700	28	0.0448	31362.6	1120.09	0.347496	1000	3	0.0048	4834.17	1611.39	0.0137533
	basal_2	700	83	0.1328	90253.2	1087.39		1000	115	0.184	351491	3056.44
PROMETAPHASE
2016-07-22_wdr62Df-3-9_Asl-405_Polo-GFP_Tub-647_1516_001_SIR_ALX_PRJ	basal_1	550	46	0.0736	53384	1160.52	1.08843	450	39	0.0624	30388.5	779.191	0.318263
	basal_2	550	51	0.0816	49046.8	961.703		450	70	0.112	95482.2	1364.03
2016-07-22_wdr62Df-3-9_Asl-405_Polo-GFP_Tub-647_1516_006_SIR_ALX_PRJ	2_1	350	22	0.0352	11481.4	521.881	3.70451	500	41	0.0656	30251.9	737.852	0.339823
	2_2	350	8	0.0128	3099.3	387.413		500	83	0.1328	89022.6	1072.56
2016-07-22_wdr62Df-3-9_Asl-405_Polo-GFP_Tub-647_1516_007_SIR_ALX_PRJ	basal_1	330	16	0.0256	7243.5	452.719	0.540352	350	33	0.0528	19266.5	583.832	0.262992
	basal_2	330	29	0.0464	13405.1	462.246		350	84	0.1344	73258.6	872.126
2016-07-22_wdr62Df-3-9_Asl-405_Polo-GFP_Tub-647_1516_012_SIR_ALX_PRJ	1_1	500	33	0.0528	41727.3	1264.46	0.731077	350	36	0.0576	25403.2	705.644	0.334697
	1_2	500	63	0.1008	57076.5	905.977		350	75	0.12	75899.1	1011.99
2016-07-22_wdr62Df-3-9_Asl-405_Polo-GFP_Tub-647_1516_013_SIR_ALX_PRJ	2_1	500	40	0.064	51313.6	1282.84	1.02457	380	24	0.0384	13695.2	570.633	0.253048
	2_2	500	57	0.0912	50083.2	878.653		380	57	0.0912	54120.8	949.487
2016-07-22_wdr62Df-3-9_Asl-405_Polo-GFP_Tub-647_1516_014_SIR_ALX_PRJ	1_1	400	42	0.0672	47540.1	1131.91	1.25516	600	30	0.048	26494.2	883.139	0.443828
	1_2	400	57	0.0912	37875.7	664.486		600	51	0.0816	59694.7	1170.48
2016-07-22_wdr62Df-3-9_Asl-405_Polo-GFP_Tub-647_1516_015_SIR_ALX_PRJ	1_1	370	42	0.0672	29334.7	698.446	1.18908	300	44	0.0704	30023.6	682.355	0.808825
	1_2	370	42	0.0672	24670.2	587.385		300	56	0.0896	37120.1	662.858
2016-07-22_wdr62Df-3-9_Asl-405_Polo-GFP_Tub-647_1516_017_SIR_ALX_PRJ	1_1	300	36	0.0576	31696.6	880.46	2.09011	400	22	0.0352	13547.6	615.799	0.414023
	1_2	300	40	0.064	15165	379.125		400	54	0.0864	32721.8	605.959
2016-07-22_wdr62Df-3-9_Asl-405_Polo-GFP_Tub-647_1516_022_SIR_ALX_PRJ	apical_1	280	23	0.0368	11993.8	521.467	0.843244	450	35	0.056	33699.4	962.841	0.447508
	apical_2	280	36	0.0576	14223.3	395.093		450	56	0.0896	75304.7	1344.73
	basal_1	280	33	0.0528	21471.8	650.662	0.715603	450	45	0.072	39941.4	887.587	0.43024
	basal_2	280	60	0.096	30005.3	500.088		450	77	0.1232	92835.2	1205.65
2016-07-22_wdr62Df-3-9_Asl-405_Polo-GFP_Tub-647_1516_023_SIR_ALX_PRJ	apical_1	280	42	0.0672	25276.1	601.811	1.91111	350	38	0.0608	28085.2	739.084	0.471255
	apical_2	280	30	0.048	13225.9	440.862		350	62	0.0992	59596.5	961.235
	basal_1	280	41	0.0656	23574.7	574.992	2.17507	350	48	0.0768	36017.7	750.369	0.551713
	basal_2	280	29	0.0464	10838.6	373.744		350	73	0.1168	65283.5	894.294
2016-07-22_wdr62Df-3-9_Asl-405_Polo-GFP_Tub-647_1516_024_SIR_ALX_PRJ	apical_1	300	35	0.056	19742.3	564.067	1.60969	350	57	0.0912	37944.9	665.699	0.601097
	apical_2	300	28	0.0448	12264.7	438.024		350	61	0.0976	63126	1034.85
2016-07-26_wdr62Df-3-9_Asl-405_Polo-GFP_Tub-647_1516_021_SIR_ALX_PRJ	1_1	350	28	0.0448	17933.2	640.471	1.06211	650	17	0.0272	15790	928.825	0.27434
	1_2	350	32	0.0512	16884.6	527.643		650	54	0.0864	57556.4	1065.86
2016-07-26_wdr62Df-3-9_Asl-405_Polo-GFP_Tub-647_1516_022_SIR_ALX_PRJ	apical_1	350	31	0.0496	20112.4	648.788	1.198	350	28	0.0448	14386.4	513.798	0.212436
	apical_2	350	31	0.0496	16788.4	541.561		350	72	0.1152	67721	940.57
	basal_1	350	41	0.0656	29704	724.487	2.18076	400	51	0.0816	41267.2	809.16	0.634063
	basal_2	350	31	0.0496	13620.9	439.384		400	62	0.0992	65083.7	1049.74
2016-07-26_wdr62Df-3-9_Asl-405_Polo-GFP_Tub-647_1516_023_SIR_ALX_PRJ	basal_1	580	44	0.0704	80889.6	1838.4	0.854501	1400	60	0.096	188207	3136.78	0.434345
	basal_2	580	89	0.1424	94663.1	1063.63		1400	107	0.1712	433311	4049.63
2016-07-26_wdr62Df-3-9_Asl-405_Polo-GFP_Tub-647_1516_026_SIR_ALX_PRJ	1_1	400	49	0.0784	53237.4	1086.48	1.37242	1100	55	0.088	121875	2215.9	0.736711
	1_2	400	54	0.0864	38790.9	718.351		1100	57	0.0912	165431	2902.3
	2_1	400	49	0.0784	42231	861.857	1.62753	1100	38	0.0608	77667.2	2043.87	0.770915
	2_2	400	36	0.0576	25947.9	720.776		1100	47	0.0752	100747	2143.55
2016-07-26_wdr62Df-3-9_Asl-405_Polo-GFP_Tub-647_1516_027_SIR_ALX_PRJ	apical_1	280	44	0.0704	32248.2	732.914	1.65052	800	43	0.0688	84830.8	1972.81	0.522053
	apical_2	280	45	0.072	19538.3	434.184		800	68	0.1088	162495	2389.63
	basal_1	250	49	0.0784	17248.2	352.005	1.04604	800	56	0.0896	91379.7	1631.78	0.941504
	basal_2	250	36	0.0576	16489.1	458.03		800	55	0.088	97057.1	1764.67
2016-07-26_wdr62Df-3-9_Asl-405_Polo-GFP_Tub-647_1516_032_SIR_ALX_PRJ	1_1	230	26	0.0416	9789.08	376.503	0.455185	900	15	0.024	18262.4	1217.49	0.115334
	1_2	230	56	0.0896	21505.7	384.031		900	70	0.112	158343	2262.04
2016-07-26_wdr62Df-3-9_Asl-405_Polo-GFP_Tub-647_1516_035_SIR_ALX_PRJ	basal_1	200	21	0.0336	6054.33	288.302	0.929847	250	21	0.0336	9092.86	432.994	0.302509
	basal_2	200	25	0.04	6511.11	260.444		250	63	0.1008	30058.1	477.113
2016-07-26_wdr62Df-3-9_Asl-405_Polo-GFP_Tub-647_1516_036_SIR_ALX_PRJ	apical_1	200	32	0.0512	14704.4	459.513	1.05076	200	37	0.0592	16118	435.621	0.692616
	apical_2	200	38	0.0608	13994	368.264		200	46	0.0736	23271.2	505.895
2016-08-20_wdr62_Asl405_PoloGFP_Tub647_1516_003_SIR_ALX_PRJ	apical_1	750	26	0.0416	30807.5	1184.9	2.02381	800	40	0.064	58482.8	1462.07	0.323829
	apical_2	750	15	0.024	15222.5	1014.83		800	81	0.1296	180598	2229.61
2016-08-20_wdr62_Asl405_PoloGFP_Tub647_1516_005_SIR_ALX_PRJ	apical_1	650	35	0.056	56000.6	1600.02	0.42656	750	30	0.048	39162.1	1305.4	0.151037
	apical_2	650	78	0.1248	131284	1683.13		750	88	0.1408	259287	2946.45
	basal_1	700	8	0.0128	8236.05	1029.51	0.719124	750	14	0.0224	12930.2	923.583	0.0613003
	basal_2	700	15	0.024	11452.9	763.527		750	108	0.1728	210931	1953.07
2016-08-20_wdr62_Asl405_PoloGFP_Tub647_1516_015_SIR_ALX_PRJ	1_1	850	44	0.0704	127347	2894.26	1.40195	950	43	0.0688	88344.5	2054.52	0.536499
	1_2	850	57	0.0912	90835.8	1593.61		950	71	0.1136	164668	2319.27
	2_1	650	48	0.0768	47387.6	987.242	1.51294	1000	55	0.088	93827.6	1705.96	0.684136
	2_2	650	32	0.0512	31321.6	978.8		1000	65	0.104	137148	2109.96
2016-08-20_wdr62_Asl405_PoloGFP_Tub647_1516_017_SIR_ALX_PRJ	apical_1	750	27	0.0432	33041.9	1223.77	1.34309	750	44	0.0704	57910.8	1316.16	0.580283
	apical_2	750	28	0.0448	24601.3	878.618		750	66	0.1056	99797.6	1512.08
	basal_1	800	41	0.0656	71274.6	1738.4	1.01471	1000	28	0.0448	51071.4	1823.98	0.180887
	basal_2	800	56	0.0896	70241.2	1254.31		1000	87	0.1392	282339	3245.28
2016-08-20_wdr62_Asl405_PoloGFP_Tub647_1516_021_SIR_ALX_PRJ	apical_1	580	27	0.0432	34066.1	1261.71	0.90399	1000	19	0.0304	30122.8	1585.41	0.175268
	apical_2	580	43	0.0688	37684.1	876.375		1000	64	0.1024	171867	2685.42
2016-08-20_wdr62_Asl405_PoloGFP_Tub647_1516_023_SIR_ALX_PRJ	apical_1	950	40	0.064	75317.8	1882.95	1.1597	1000	53	0.0848	120212	2268.15	0.464185
	apical_2	950	47	0.0752	64946.1	1381.83		1000	80	0.128	258974	3237.18
	basal_1	900	30	0.048	50152	1671.73	1.58543	1050	44	0.0704	86349.1	1962.48	0.615778
	basal_2	900	29	0.0464	31633.1	1090.8		1050	65	0.104	140228	2157.35
2016-08-21_wdr62_Asl405_PoloGFP_Tub647_1516_003_SIR_ALX_PRJ	apical_1	400	33	0.0528	32300.5	978.802	0.84469	1200	45	0.072	100090	2224.22	0.311036
	apical_2	400	55	0.088	38239.4	695.262		1200	94	0.1504	321795	3423.35
	basal_1	380	16	0.0256	10543.5	658.966	0.584249	1200	14	0.0224	20475.3	1462.52	0.167587
	basal_2	380	32	0.0512	18046.2	563.944		1200	65	0.104	122177	1879.65
2016-08-21_wdr62_Asl405_PoloGFP_Tub647_1516_005_SIR_ALX_PRJ	apical_1	350	29	0.0464	33692.9	1161.82	1.65935	1000	51	0.0816	113825	2231.85	0.595854
	apical_2	350	39	0.0624	20304.8	520.637		1000	80	0.128	191028	2387.84
	basal_1	370	22	0.0352	19492.4	886.019	0.675462	900	39	0.0624	73981.5	1896.96	0.296741
	basal_2	370	55	0.088	28857.9	524.689		900	86	0.1376	249313	2898.99
2016-08-21_wdr62_Asl405_PoloGFP_Tub647_1516_014_SIR_ALX_PRJ	apical_1	380	30	0.048	27025.5	900.85	0.84131	1000	34	0.0544	61511.7	1809.17	0.343057
	apical_2	380	48	0.0768	32123.1	669.231		1000	64	0.1024	179304	2801.63
	basal_1	380	33	0.0528	27058.2	819.946	1.00968	1000	39	0.0624	73113.7	1874.71	0.514242
	basal_2	380	46	0.0736	26798.8	582.583		1000	69	0.1104	142178	2060.54
2016-08-21_wdr62_Asl405_PoloGFP_Tub647_1516_023_SIR_ALX_PRJ	apical_1	550	28	0.0448	38906.4	1389.51	1.34262	1000	47	0.0752	99419.9	2115.32	0.45329
	apical_2	550	40	0.064	28977.9	724.448		1000	89	0.1424	219330	2464.38
	basal_1	520	39	0.0624	40579.6	1040.5	1.17107	1000	55	0.088	115286	2096.11	0.447142
	basal_2	520	50	0.08	34651.7	693.033		1000	82	0.1312	257829	3144.25
2016-08-21_wdr62_Asl405_PoloGFP_Tub647_1516_024_SIR_ALX_PRJ	apical_1	440	32	0.0512	27923.6	872.613	0.791583	1100	28	0.0448	53760.5	1920.02	0.207454
	apical_2	440	53	0.0848	35275.6	665.578		1100	82	0.1312	259144	3160.3
2016-08-21_wdr62_Asl405_PoloGFP_Tub647_1516_027_SIR_ALX_PRJ	basal_1	430	21	0.0336	12707.7	605.13	0.482399	550	15	0.024	12910.7	860.716	0.124909
	basal_2	430	48	0.0768	26342.7	548.807		550	71	0.1136	103361	1455.79
2016-08-21_wdr62_Asl405_PoloGFP_Tub647_1516_029_SIR_ALX_PRJ	1_1	330	39	0.0624	31035.7	795.788	0.910498	550	31	0.0496	27398.3	883.817	0.206685
	1_2	330	56	0.0896	34086.5	608.688		550	82	0.1312	132561	1616.6
2016-08-21_wdr62_Asl405_PoloGFP_Tub647_1516_041_SIR_ALX_PRJ	apical_1	190	37	0.0592	16692.7	451.155	1.21628	500	43	0.0688	49350.5	1147.69	0.497187
	apical_2	190	52	0.0832	13724.4	263.931		500	83	0.1328	99259.4	1195.9
	basal_1	170	36	0.0576	12782.3	355.064	0.867139	500	34	0.0544	38171.6	1122.69	0.450266
	basal_2	170	56	0.0896	14740.8	263.229		500	63	0.1008	84775.7	1345.65
2016-10-26_wdr62_Asl405_PoloGFP_Tub647_1516_003_SIR_ALX_PRJ	1_1	350	37	0.0592	22046.8	595.861	4.69715	800	48	0.0768	61107.7	1273.08	0.560723
	1_2	350	12	0.0192	4693.66	391.139		800	69	0.1104	108980	1579.42
2016-10-26_wdr62_Asl405_PoloGFP_Tub647_1516_009_SIR_ALX_PRJ	basal_1	500	59	0.0944	68441.6	1160.03	1.63786	1300	72	0.1152	231420	3214.17	0.611401
	basal_2	500	57	0.0912	41787.3	733.11		1300	103	0.1648	378508	3674.84
2016-10-26_wdr62_Asl405_PoloGFP_Tub647_1516_011_SIR_ALX_PRJ	basal_1	430	54	0.0864	62619.1	1159.61	1.0435	800	60	0.096	135822	2263.7	0.539866
	basal_2	430	73	0.1168	60008.9	822.039		800	94	0.1504	251585	2676.43
2016-10-26_wdr62_Asl405_PoloGFP_Tub647_1516_014_SIR_ALX_PRJ	basal_1	300	39	0.0624	21234.8	544.481	1.88085	1000	46	0.0736	69131.4	1502.86	0.54615
	basal_2	300	30	0.048	11290	376.333		1000	81	0.1296	126580	1562.71
2016-10-26_wdr62_Asl405_PoloGFP_Tub647_1516_018_SIR_ALX_PRJ	basal_1	330	36	0.0576	35099.2	974.978	1.54767	1400	45	0.072	126511	2811.35	0.404957
	basal_2	330	47	0.0752	22678.7	482.526		1400	91	0.1456	312406	3433.03
2016-10-26_wdr62_Asl405_PoloGFP_Tub647_1516_025_SIR_ALX_PRJ	1_1	300	53	0.0848	34379.1	648.662	1.88753	800	56	0.0896	96051.1	1715.2	0.58829
	1_2	300	37	0.0592	18213.8	492.265		800	75	0.12	163272	2176.96
	2_1	300	47	0.0752	26894	572.213	1.19516	800	49	0.0784	61686	1258.9	0.485469
	2_2	300	56	0.0896	22502.4	401.828		800	84	0.1344	127065	1512.67
2016-10-26_wdr62_Asl405_PoloGFP_Tub647_1516_026_SIR_ALX_PRJ	apical_1	270	23	0.0368	11861	515.697	1.82461	550	45	0.072	48693.5	1082.08	0.424975
	apical_2	270	20	0.032	6500.58	325.029		550	70	0.112	114580	1636.85
2016-10-26_wdr62_Asl405_PoloGFP_Tub647_1516_028_SIR_ALX_PRJ	apical_1	280	28	0.0448	15803.4	564.408	1.20907	750	31	0.0496	53304.6	1719.5	0.246103
	apical_2	280	37	0.0592	13070.7	353.262		750	88	0.1408	216595	2461.3
2016-10-26_wdr62_Asl405_PoloGFP_Tub647_1516_031_SIR_ALX_PRJ	apical_1	320	51	0.0816	42556.3	834.438	1.82345	1250	57	0.0912	180765	3171.32	0.688012
	apical_2	320	47	0.0752	23338.3	496.56		1250	73	0.1168	262735	3599.11
2017-03-18_wdr62_Asl405-PoloGFP-Tub647_1516_SI_003_SIR_ALX_PRJ	1_1	470	30	0.048	19722	657.401	0.71524	1100	49	0.0784	115584	2358.85	0.652012
	1_2	470	43	0.0688	27574	641.256		1100	55	0.088	177273	3223.14
2017-03-20_wdr62_Asl405-PoloGFP-Tub647_1516_SI_019_SIR_ALX_PRJ	basal_1	770	42	0.0672	68654.3	1634.63	1.11283	1000	39	0.0624	67570.6	1732.58	0.291926
	basal_2	770	52	0.0832	61693.3	1186.41		1000	85	0.136	231465	2723.11
2017-03-120_wdr62_Asl405-PoloGFP-Tub647_1516_SI_022_SIR_ALX_PRJ	apical_1	570	41	0.0656	51667.6	1260.18	0.854271	1300	53	0.0848	140617	2653.16	0.522424
	apical_2	570	64	0.1024	60481.5	945.023		1300	72	0.1152	269163	3738.38
	basal_1	500	46	0.0736	51876.1	1127.74	1.04453	1300	41	0.0656	93577.9	2282.39	0.460387
	basal_2	500	51	0.0816	49664.7	973.818		1300	67	0.1072	203259	3033.72
2017-03-20_wdr62_Asl405-PoloGFP-Tub647_1516_SI_024_SIR_ALX_PRJ	1_1	650	37	0.0592	48576.4	1312.88	1.37777	1400	47	0.0752	141295	3006.28	0.345142
	1_2	650	41	0.0656	35257.2	859.931		1400	97	0.1552	409383	4220.44
	2_1	700	56	0.0896	83170.5	1485.19	0.85764	1400	48	0.0768	132951	2769.82	0.303779
	2_2	700	67	0.1072	96976	1447.4		1400	103	0.1648	437658	4249.11
2017-03-20_wdr62_Asl405-PoloGFP-Tub647_1516_SI_025_SIR_ALX_PRJ	apical_1	950	42	0.0672	81617.4	1943.27	0.854643	1700	45	0.072	140219	3115.99	0.347968
	apical_2	950	72	0.1152	95498.9	1326.37		1700	96	0.1536	402966	4197.56
2017-03-20_wdr62_Asl405-PoloGFP-Tub647_1516_SI_026_SIR_ALX_PRJ	apical_1	600	53	0.0848	61262	1155.89	1.30116	1300	48	0.0768	111567	2324.32	0.546864
	apical_2	600	53	0.0848	47082.5	888.349		1300	68	0.1088	204013	3000.19
	basal_1	600	50	0.08	62385.8	1247.72	0.890144	1300	44	0.0704	97328.3	2212.01	0.392756
	basal_2	600	69	0.1104	70085.1	1015.73		1300	85	0.136	247809	2915.4
2017-03-20_wdr62_Asl405-PoloGFP-Tub647_1516_SI_027_SIR_ALX_PRJ	basal_1	550	41	0.0656	32631.9	795.9	1.13156	1500	37	0.0592	88590.1	2394.33	0.464279
	basal_2	550	42	0.0672	28837.9	686.617		1500	67	0.1072	190812	2847.94
2017-03-20_wdr62_Asl405-PoloGFP-Tub647_1516_SI_028_SIR_ALX_PRJ	apical_1	1150	43	0.0688	110923	2579.61	0.89486	1300	53	0.0848	143939	2715.82	0.615193
	apical_2	1150	69	0.1104	123956	1796.46		1300	76	0.1216	233973	3078.59
	basal_1	775	48	0.0768	67053.8	1396.95	2.65738	1250	59	0.0944	142071	2407.98	0.795368
	basal_2	775	28	0.0448	25233.1	901.181		1250	62	0.0992	178623	2881.02
METAPHASE
2016-07-22_wdr62Df-3-9_Asl-405_Polo-GFP_Tub-647_1516_008_SIR_ALX_PRJ	1_1	450	29	0.0464	20635	711.553	0.791519	800	22	0.0352	26729.2	1214.96	0.412164
	1_2	450	41	0.0656	26070.2	635.857		800	50	0.08	64850.8	1297.02
	2_1	500	28	0.0448	23627.2	843.827	0.648061	800	30	0.048	33594.3	1119.81	0.654523
	2_2	500	50	0.08	36458.2	729.164		800	38	0.0608	51326.4	1350.69
2016-07-22_wdr62Df-3-9_Asl-405_Polo-GFP_Tub-647_1516_018_SIR_ALX_PRJ	apical_1	350	16	0.0256	10533.8	658.361	0.940453	500	17	0.0272	12470.6	733.563	0.233348
	apical_2	350	25	0.04	11200.8	448.03		500	49	0.0784	53442	1090.65
2016-07-22_wdr62Df-3-9_Asl-405_Polo-GFP_Tub-647_1516_021_SIR_ALX_PRJ	1_1	400	23	0.0368	13749.5	597.803	0.808092	600	30	0.048	30620.4	1020.68	0.535779
	1_2	400	32	0.0512	17014.7	531.711		600	62	0.0992	57151.2	921.794
2016-07-26_wdr62Df-3-9_Asl-405_Polo-GFP_Tub-647_1516_006_SIR_ALX_PRJ	apical_1	480	46	0.0736	41192.8	895.496	3.03332	700	62	0.0992	105559	1702.56	0.631095
	apical_2	480	24	0.0384	13580.1	565.837		700	66	0.1056	167263	2534.28
	basal_1	480	22	0.0352	18269.1	830.414	0.752144	700	46	0.0736	81715.6	1776.43	0.5363
	basal_2	480	37	0.0592	24289.4	656.469		700	66	0.1056	152369	2308.62
2016-07-26_wdr62Df-3-9_Asl-405_Polo-GFP_Tub-647_1516_016_SIR_ALX_PRJ	1_1	280	29	0.0464	21787.5	751.293	1.3648	650	46	0.0736	56732.5	1233.32	0.683951
	1_2	280	36	0.0576	15963.9	443.44		650	54	0.0864	82948.2	1536.08
	2_1	380	36	0.0576	33928.1	942.448	1.38502	650	41	0.0656	44486	1085.02	0.520371
	2_2	380	36	0.0576	24496.5	680.458		650	54	0.0864	85488.9	1583.13
2016-07-26_wdr62Df-3-9_Asl-405_Polo-GFP_Tub-647_1516_017_SIR_ALX_PRJ	1_1	220	44	0.0704	19141.2	435.028	2.48587	450	52	0.0832	46786.4	899.739	0.76201
	1_2	220	27	0.0432	7700	285.185		450	57	0.0912	61398.7	1077.17
	2_1	230	31	0.0496	13355.1	430.81	2.70942	400	42	0.0672	26100.2	621.432	0.472236
	2_2	230	17	0.0272	4929.14	289.95		400	60	0.096	55269.4	921.156
2016-07-26_wdr62Df-3-9_Asl-405_Polo-GFP_Tub-647_1516_024_SIR_ALX_PRJ	basal_1	300	31	0.0496	19687.6	635.085	0.568285	1000	49	0.0784	84933.5	1733.34	0.622273
	basal_2	300	67	0.1072	34643.9	517.074		1000	66	0.1056	136489	2068.02
2016-07-26_wdr62Df-3-9_Asl-405_Polo-GFP_Tub-647_1516_025_SIR_ALX_PRJ	1_1	280	33	0.0528	21001.8	636.419	2.68652	700	20	0.032	16875.3	843.767	0.294537
	1_2	280	21	0.0336	7817.47	372.26		700	51	0.0816	57294.4	1123.42
2016-07-26_wdr62Df-3-9_Asl-405_Polo-GFP_Tub-647_1516_031_SIR_ALX_PRJ	apical_1	280	28	0.0448	15743.8	562.277	1.06842	700	29	0.0464	38762.6	1336.64	0.254114
	apical_2	280	35	0.056	14735.6	421.017		700	73	0.1168	152540	2089.59
	basal_1	250	27	0.0432	20535	760.557	1.07186	700	32	0.0512	44600	1393.75	0.327758
	basal_2	250	49	0.0784	19158.4	390.987		700	73	0.1168	136076	1864.05
2016-08-20_wdr62_Asl405_PoloGFP_Tub647_1516_010_SIR_ALX_PRJ	apical_1	800	24	0.0384	28543.8	1189.33	0.759735	1100	38	0.0608	85931	2261.34	0.273982
	apical_2	800	33	0.0528	37570.7	1138.51		1100	89	0.1424	313638	3524.02
	basal_1	850	30	0.048	74956.3	2498.54	0.821792	1100	33	0.0528	73471.6	2226.41	0.266567
	basal_2	850	66	0.1056	91210.7	1381.98		1100	91	0.1456	275621	3028.8
2016-08-20_wdr62_Asl405_PoloGFP_Tub647_1516_014_SIR_ALX_PRJ	apical_1	950	44	0.0704	108529	2466.57	1.19271	1100	53	0.0848	101878	1922.22	0.608822
	apical_2	950	57	0.0912	90993.8	1596.38		1100	81	0.1296	167336	2065.87
	basal_1	600	39	0.0624	29614.6	759.348	1.31904	750	41	0.0656	47124.7	1149.38	0.388004
	basal_2	600	32	0.0512	22451.7	701.615		750	76	0.1216	121454	1598.08
2016-08-20_wdr62_Asl405_PoloGFP_Tub647_1516_026_SIR_ALX_PRJ	apical_1	550	35	0.056	40347.3	1152.78	1.05206	900	38	0.0608	60444.1	1590.63	0.470428
	apical_2	550	43	0.0688	38350.7	891.876		900	56	0.0896	128487	2294.42
2016-08-20_wdr62_Asl405_PoloGFP_Tub647_1516_028_SIR_ALX_PRJ	1_1	450	27	0.0432	23030.5	852.98	0.744598	1000	48	0.0768	96566.9	2011.81	0.397147
	1_2	450	48	0.0768	30930	644.376		1000	91	0.1456	243152	2672
	2_1	480	38	0.0608	31755.8	835.678	0.795526	1000	50	0.08	99766.4	1995.33	0.578001
	2_2	480	48	0.0768	39918	831.624		1000	81	0.1296	172606	2130.94
2016-08-21_wdr62_Asl405_PoloGFP_Tub647_1516_007_SIR_ALX_PRJ	2_1	230	29	0.0464	15629.2	538.937	1.35137	1000	28	0.0448	59654.5	2130.52	0.276226
	2_2	230	34	0.0544	11565.4	340.16		1000	72	0.1152	215962	2999.48
2016-08-21_wdr62_Asl405_PoloGFP_Tub647_1516_016_SIR_ALX_PRJ	apical_1	260	49	0.0784	33314	679.877	1.59649	600	63	0.1008	96488.1	1531.56	0.694508
	apical_2	260	49	0.0784	20867.1	425.859		600	75	0.12	138930	1852.4
	basal_1	230	43	0.0688	25130.4	584.429	1.13132	600	43	0.0688	56840.6	1321.87	0.444705
	basal_2	230	59	0.0944	22213.3	376.496		600	77	0.1232	127816	1659.95
2016-08-21_wdr62_Asl405_PoloGFP_Tub647_1516_026_SIR_ALX_PRJ	basal_1	500	24	0.0384	16913.3	704.723	0.883028	750	41	0.0656	55737.2	1359.44	0.544825
	basal_2	500	32	0.0512	19153.8	598.556		750	58	0.0928	102303	1763.84
2016-08-21_wdr62_Asl405_PoloGFP_Tub647_1516_031_SIR_ALX_PRJ	apical_1	220	38	0.0608	17084.8	449.601	1.17577	350	45	0.072	36510.9	811.354	0.554401
	apical_2	220	43	0.0688	14530.8	337.925		350	80	0.128	65856.5	823.206
2016-08-21_wdr62_Asl405_PoloGFP_Tub647_1516_033_SIR_ALX_PRJ	apical_1	400	41	0.0656	45938.4	1120.45	1.5242	600	48	0.0768	59853.7	1246.95	0.391127
	apical_2	400	44	0.0704	30139.3	684.984		600	88	0.1408	153029	1738.96
	basal_1	400	21	0.0336	17205	819.287	0.468405	600	33	0.0528	34230	1037.27	0.261939
	basal_2	400	56	0.0896	36731.1	655.912		600	73	0.1168	130679	1790.12
2016-08-21_wdr62_Asl405_PoloGFP_Tub647_1516_040_SIR_ALX_PRJ	basal_1	230	42	0.0672	20915.2	497.981	1.11922	600	58	0.0928	74003.4	1275.92	0.606902
	basal_2	230	57	0.0912	18687.4	327.849		600	82	0.1312	121936	1487.03
2016-10-26_wdr62_Asl405_PoloGFP_Tub647_1516_010_SIR_ALX_PRJ	apical_1	340	55	0.088	30369.1	552.166	1.38545	1000	73	0.1168	160132	2193.59	0.822114
	apical_2	340	44	0.0704	21920.1	498.184		1000	79	0.1264	194781	2465.58
2016-10-26_wdr62_Asl405_PoloGFP_Tub647_1516_017_SIR_ALX_PRJ	apical_1	180	37	0.0592	13963.1	377.381	2.08698	450	52	0.0832	51730.2	994.812	0.784269
	apical_2	180	28	0.0448	6690.57	238.949		450	56	0.0896	65959.9	1177.85
	basal_1	200	32	0.0512	11267.5	352.109	1.19338	450	44	0.0704	45668.7	1037.93	0.627578
	basal_2	200	30	0.048	9441.7	314.723		450	69	0.1104	72769.7	1054.63
2016-10-26_wdr62_Asl405_PoloGFP_Tub647_1516_022_SIR_ALX_PRJ	basal_1	330	35	0.056	22012.3	628.923	1.10278	1300	48	0.0768	112499	2343.72	0.516218
	basal_2	330	45	0.072	19960.7	443.571		1300	82	0.1312	217929	2657.67
2017-03-20_wdr62_Asl405-PoloGFP-Tub647_1516_SI_015_SIR_ALX_PRJ	apical_1	630	38	0.0608	48153.4	1267.19	1.26111	1800	53	0.0848	174944	3300.83	0.715791
	apical_2	630	44	0.0704	38183.2	867.8		1800	69	0.1104	244407	3542.13
2017-03-20_wdr62_Asl405-PoloGFP-Tub647_1516_SI_023_SIR_ALX_PRJ	apical_1	750	46	0.0736	64381.2	1399.59	1.01096	1100	54	0.0864	131761	2440.02	0.742655
	apical_2	750	46	0.0736	63683.5	1384.42		1100	70	0.112	177419	2534.56
	basal_1	650	45	0.072	47104.8	1046.77	1.55446	1100	59	0.0944	158420	2685.09	0.558929
	basal_2	650	37	0.0592	30302.9	818.998		1100	91	0.1456	283436	3114.68
ANAPHASE
2016-07-22_wdr62Df-3-9_Asl-405_Polo-GFP_Tub-647_1516_004_SIR_ALX_PRJ	apical_1	230	24	0.0384	10383.2	432.632	0.989936	350	40	0.064	22908.9	572.723	0.504497
	apical_2	230	32	0.0512	10488.7	327.773		350	65	0.104	45409.4	698.607
	basal_1	280	32	0.0512	16516.9	516.154	0.701916	350	48	0.0768	35379.9	737.082	0.523416
	basal_2	280	47	0.0752	23531.2	500.664		350	79	0.1264	67594.3	855.624
2016-07-22_wdr62Df-3-9_Asl-405_Polo-GFP_Tub-647_1516_005_SIR_ALX_PRJ	apical_1	170	34	0.0544	9914.62	291.606	1.32475	750	30	0.048	31624.5	1054.15	0.558001
	apical_2	170	36	0.0576	7484.12	207.892		750	48	0.0768	56674.7	1180.72
2016-07-26_wdr62Df-3-9_Asl-405_Polo-GFP_Tub-647_1516_007_SIR_ALX_PRJ	basal_1	400	47	0.0752	28576.4	608.009	0.857033	800	48	0.0768	74093.5	1543.62	0.462231
	basal_2	400	57	0.0912	33343.5	584.973		800	80	0.128	160296	2003.69
2016-07-26_wdr62Df-3-9_Asl-405_Polo-GFP_Tub-647_1516_012_SIR_ALX_PRJ	apical_1	350	38	0.0608	24636.8	648.336	1.36963	800	54	0.0864	100635	1863.61	0.841606
	apical_2	350	34	0.0544	17987.9	529.057		800	57	0.0912	119575	2097.8
2016-07-26_wdr62Df-3-9_Asl-405_Polo-GFP_Tub-647_1516_014_SIR_ALX_PRJ	apical_1	380	37	0.0592	26781	723.81	1.02493	900	51	0.0816	102541	2010.62	0.597476
	apical_2	380	48	0.0768	26129.5	544.365		900	75	0.12	171624	2288.32
	basal_1	380	7	0.0112	3485.57	497.939	0.299268	750	49	0.0784	65616.6	1339.11	0.709693
	basal_2	380	26	0.0416	11647	447.962		750	61	0.0976	92457.8	1515.7
2016-07-26_wdr62Df-3-9_Asl-405_Polo-GFP_Tub-647_1516_030_SIR_ALX_PRJ	1_1	280	51	0.0816	25095.8	492.075	1.56953	1100	60	0.096	112454	1874.23	0.559914
	1_2	280	44	0.0704	15989.4	363.396		1100	83	0.1328	200841	2419.77
2016-08-20_wdr62_Asl405_PoloGFP_Tub647_1516_009_SIR_ALX_PRJ	apical_1	480	53	0.0848	36798.3	694.307	1.18088	1000	74	0.1184	154485	2087.64	0.70785
	apical_2	480	49	0.0784	31161.9	635.956		1000	99	0.1584	218246	2204.51
	basal_1	600	55	0.088	65618.2	1193.06	1.11084	1000	58	0.0928	110059	1897.57	0.552431
	basal_2	600	60	0.096	59070.9	984.516		1000	75	0.12	199227	2656.36
2016-08-20_wdr62_Asl405_PoloGFP_Tub647_1516_025_SIR_ALX_PRJ	apical_1	780	62	0.0992	101216	1632.52	1.8052	1100	68	0.1088	176744	2599.18	0.638769
	apical_2	780	46	0.0736	56069.1	1218.89		1100	82	0.1312	276695	3374.33
	basal_1	600	49	0.0784	64933.2	1325.17	2.3041	1100	51	0.0816	101094	1982.23	0.465711
	basal_2	600	36	0.0576	28181.6	782.823		1100	76	0.1216	217075	2856.25
2016-08-21_wdr62_Asl405_PoloGFP_Tub647_1516_006_SIR_ALX_PRJ	apical_1	250	36	0.0576	17396	483.221	0.82507	1400	53	0.0848	136112	2568.15	0.580476
	apical_2	250	53	0.0848	21084.2	397.816		1400	76	0.1216	234483	3085.31
	basal_1	280	49	0.0784	29467.2	601.371	1.23994	1300	55	0.088	127897	2325.41	0.592491
	basal_2	280	54	0.0864	23765	440.092		1300	74	0.1184	215864	2917.08
2016-08-21_wdr62_Asl405_PoloGFP_Tub647_1516_008_SIR_ALX_PRJ	apical_1	180	34	0.0544	9134.54	268.663	1.14112	500	81	0.1296	93885.6	1159.08	0.866938
	apical_2	180	34	0.0544	8004.92	235.439		500	72	0.1152	108296	1504.11
	basal_1	170	61	0.0976	18008.3	295.219	1.59459	550	59	0.0944	63669	1079.13	0.666185
	basal_2	170	54	0.0864	11293.4	209.137		550	84	0.1344	95572.5	1137.77
2016-08-21_wdr62_Asl405_PoloGFP_Tub647_1516_009_SIR_ALX_PRJ	apical_1	200	65	0.104	28778.7	442.749	1.39048	800	76	0.1216	176384	2320.84	0.898438
	apical_2	200	64	0.1024	20696.9	323.389		800	82	0.1312	196323	2394.18
2016-08-21_wdr62_Asl405_PoloGFP_Tub647_1516_010_SIR_ALX_PRJ	apical_1	250	73	0.1168	33276.7	455.845	1.78275	1000	76	0.1216	174780	2299.73	0.763281
	apical_2	250	50	0.08	18665.9	373.319		1000	87	0.1392	228985	2632.01
2016-08-21_wdr62_Asl405_PoloGFP_Tub647_1516_012_SIR_ALX_PRJ	apical_1	320	47	0.0752	33904.1	721.364	0.899465	1200	55	0.088	121534	2209.71	0.718661
	apical_2	320	56	0.0896	37693.6	673.101		1200	67	0.1072	169112	2524.05
	basal_1	380	39	0.0624	28242.5	724.166	0.735577	1200	57	0.0912	151154	2651.83	0.553388
	basal_2	380	64	0.1024	38395	599.922		1200	76	0.1216	273143	3593.99
2016-08-21_wdr62_Asl405_PoloGFP_Tub647_1516_013_SIR_ALX_PRJ	apical_1	220	40	0.064	15190.6	379.764	0.827544	800	57	0.0912	111545	1956.94	0.517868
	apical_2	220	54	0.0864	18356.2	339.93		800	96	0.1536	215393	2243.68
2016-08-21_wdr62_Asl405_PoloGFP_Tub647_1516_017_SIR_ALX_PRJ	apical_1	700	99	0.1584	154617	1561.78	1.58138	1100	88	0.1408	234809	2668.29	0.68539
	apical_2	700	92	0.1472	97773.5	1062.76		1100	113	0.1808	342592	3031.79
	basal_1	700	39	0.0624	40109	1028.44	1.34845	1050	65	0.104	131648	2025.36	0.51451
	basal_2	700	35	0.056	29744.5	849.842		1050	91	0.1456	255871	2811.77
2016-08-21_wdr62_Asl405_PoloGFP_Tub647_1516_018_SIR_ALX_PRJ	apical_1	530	61	0.0976	73312.3	1201.84	1.26606	800	75	0.12	169170	2255.6	0.594875
	apical_2	530	68	0.1088	57905.7	851.554		800	106	0.1696	284380	2682.83
	basal_1	420	34	0.0544	19863.9	584.232	0.893771	900	41	0.0656	65462.6	1596.65	0.588468
	basal_2	420	33	0.0528	22224.8	673.478		900	60	0.096	111243	1854.04
2016-08-21_wdr62_Asl405_PoloGFP_Tub647_1516_035_SIR_ALX_PRJ	apical_1	270	50	0.08	31191.4	623.828	1.35648	600	45	0.072	60476.4	1343.92	0.403681
	apical_2	270	55	0.088	22994.3	418.078		600	84	0.1344	149812	1783.48
2016-08-21_wdr62_Asl405_PoloGFP_Tub647_1516_036_SIR_ALX_PRJ	apical_1	180	42	0.0672	12263.9	291.998	0.791753	500	63	0.1008	73106.8	1160.42	0.555879
	apical_2	180	64	0.1024	15489.6	242.025		500	80	0.128	131516	1643.94
2016-10-26_wdr62_Asl405_PoloGFP_Tub647_1516_001_SIR_ALX_PRJ	basal_1	400	59	0.0944	53396.2	905.021	1.5587	1600	60	0.096	177933	2965.55	0.873831
	basal_2	400	58	0.0928	34256.8	590.635		1600	71	0.1136	203624	2867.94
2016-10-26_wdr62_Asl405_PoloGFP_Tub647_1516_002_SIR_ALX_PRJ	apical_1	450	47	0.0752	41618	885.489	1.12137	1300	52	0.0832	126542	2433.49	0.572331
	apical_2	450	55	0.088	37113.5	674.79		1300	89	0.1424	221099	2484.26
	basal_1	450	47	0.0752	39494.1	840.299	1.02636	1300	72	0.1152	272598	3786.09	0.840984
	basal_2	450	61	0.0976	38479.9	630.817		1300	84	0.1344	324142	3858.84
2016-10-26_wdr62_Asl405_PoloGFP_Tub647_1516_004_SIR_ALX_PRJ	apical_1	420	73	0.1168	57975.5	794.185	2.09802	1700	81	0.1296	372826	4602.79	0.920719
	apical_2	420	37	0.0592	27633.5	746.851		1700	81	0.1296	404929	4999.13
2016-10-26_wdr62_Asl405_PoloGFP_Tub647_1516_008_SIR_ALX_PRJ	1_1	320	39	0.0624	21667.2	555.568	1.2487	1000	61	0.0976	142643	2338.41	0.774906
	1_2	320	35	0.056	17351.8	495.765		1000	70	0.112	184078	2629.69
2016-10-26_wdr62_Asl405_PoloGFP_Tub647_1516_013_SIR_ALX_PRJ	apical_1	400	37	0.0592	29651.5	801.392	1.28766	1300	55	0.088	175617	3193.04	0.599015
	apical_2	400	36	0.0576	23027.4	639.651		1300	79	0.1264	293177	3711.1
	basal_1	360	51	0.0816	33720.9	661.193	1.17418	1300	66	0.1056	170295	2580.23	0.492217
	basal_2	360	60	0.096	28718.6	478.644		1300	102	0.1632	345975	3391.91
2016-10-26_wdr62_Asl405_PoloGFP_Tub647_1516_015_SIR_ALX_PRJ	apical_1	380	46	0.0736	26716.4	580.791	1.01265	1200	70	0.112	164820	2354.57	0.761892
	apical_2	380	46	0.0736	26382.6	573.535		1200	65	0.104	216330	3328.15
	basal_1	320	34	0.0544	14509.9	426.761	1.11561	800	35	0.056	40309.2	1151.69	0.60957
	basal_2	320	30	0.048	13006.2	433.539		800	50	0.08	66127.2	1322.54
2016-10-26_wdr62_Asl405_PoloGFP_Tub647_1516_016_SIR_ALX_PRJ	apical_1	300	36	0.0576	22589.8	627.496	2.04703	1600	49	0.0784	137205	2800.09	0.733022
	apical_2	300	24	0.0384	11035.4	459.808		1600	56	0.0896	187177	3342.44
	basal_1	250	29	0.0464	12133	418.379	1.23376	1200	25	0.04	39970.3	1598.81	0.631479
	basal_2	250	29	0.0464	9834.12	339.108		1200	37	0.0592	63296.3	1710.71
2016-10-26_wdr62_Asl405_PoloGFP_Tub647_1516_019_SIR_ALX_PRJ	apical_1	270	50	0.08	25617.6	512.352	1.16943	1000	65	0.104	141621	2178.79	0.458015
	apical_2	270	56	0.0896	21906.1	391.18		1000	102	0.1632	309206	3031.44
	basal_1	320	55	0.088	34409	625.618	1.74441	1000	79	0.1264	197769	2503.4	0.808665
	basal_2	320	38	0.0608	19725.3	519.088		1000	80	0.128	244562	3057.03
2016-10-26_wdr62_Asl405_PoloGFP_Tub647_1516_029_SIR_ALX_PRJ	apical_1	350	44	0.0704	29030.7	659.788	1.41192	1000	61	0.0976	142457	2335.36	0.757821
	apical_2	350	42	0.0672	20561.2	489.552		1000	74	0.1184	187982	2540.3
	basal_1	270	23	0.0368	8086.97	351.607	1.39847	1000	47	0.0752	86241.9	1834.93	0.68088
	basal_2	270	19	0.0304	5782.72	304.354		1000	71	0.1136	126662	1783.98
2016-10-26_wdr62_Asl405_PoloGFP_Tub647_1516_032_SIR_ALX_PRJ	apical_1	350	46	0.0736	30565.3	664.464	1.15764	900	60	0.096	132515	2208.58	0.60013
	apical_2	350	49	0.0784	26403.2	538.841		900	83	0.1328	220810	2660.36
	basal_1	320	30	0.048	11610.5	387.018	0.951389	900	68	0.1088	134383	1976.22	0.855467
	basal_2	320	30	0.048	12203.8	406.792		900	75	0.12	157087	2094.49
2017-03-18_wdr62_Asl405-PoloGFP-Tub647_1516_SI_002_SIR_ALX_PRJ	cell1_apical_1	600	52	0.0832	47097.4	905.719	1.1091	1300	52	0.0832	134422	2585.04	0.502344
	cell1_apical_2	600	50	0.08	42464.4	849.288		1300	89	0.1424	267590	3006.63
	cell1_basal_1	650	56	0.0896	74470.5	1329.83	1.50702	1300	44	0.0704	110494	2511.24	0.689521
	cell1_basal_2	650	39	0.0624	49415.9	1267.07		1300	60	0.096	160248	2670.8
2017-03-18_wdr62_Asl405-PoloGFP-Tub647_1516_SI_002_SIR_ALX_PRJ	cell2_basal_1	800	37	0.0592	42163.5	1139.56	0.782942	1300	57	0.0912	144626	2537.3	0.611854
	cell2_basal_2	800	49	0.0784	53852.7	1099.04		1300	80	0.128	236374	2954.68
2017-03-18_wdr62_Asl405-PoloGFP-Tub647_1516_SI_010_SIR_ALX_PRJ	apical_1	850	40	0.064	80471.6	2011.79	1.17779	1000	47	0.0752	113294	2410.51	0.498285
	apical_2	850	52	0.0832	68324	1313.92		1000	86	0.1376	227368	2643.81
2017-03-20_wdr62_Asl405-PoloGFP-Tub647_1516_SI_011_SIR_ALX_PRJ	apical_1	650	61	0.0976	73085	1198.11	0.973985	1600	79	0.1264	331438	4195.41	0.729294
	apical_2	650	62	0.0992	75037.1	1210.28		1600	92	0.1472	454463	4939.82
2017-03-20_wdr62_Asl405-PoloGFP-Tub647_1516_SI_013_SIR_ALX_PRJ	apical_1	650	49	0.0784	63190.2	1289.59	0.984862	1700	85	0.136	352144	4142.87	0.651796
	apical_2	650	65	0.104	64161.4	987.099		1700	95	0.152	540267	5687.02
	basal_1	550	41	0.0656	33151	808.56	1.1826	1700	50	0.08	151623	3032.46	0.859962
	basal_2	550	39	0.0624	28032.4	718.779		1700	61	0.0976	176314	2890.39
2017-03-20_wdr62_Asl405-PoloGFP-Tub647_1516_SI_014_SIR_ALX_PRJ	apical_1	700	52	0.0832	70677.1	1359.17	1.31266	1600	64	0.1024	278230	4347.34	0.603228
	apical_2	700	53	0.0848	53842.6	1015.9		1600	105	0.168	461235	4392.71
2017-03-20_wdr62_Asl405-PoloGFP-Tub647_1516_SI_017_SIR_ALX_PRJ	apical_1	770	45	0.072	65004	1444.53	0.927193	1300	64	0.1024	180584	2821.63	0.767408
	apical_2	770	57	0.0912	70108.5	1229.97		1300	73	0.1168	235317	3223.52
2017-03-20_wdr62_Asl405-PoloGFP-Tub647_1516_SI_030_SIR_ALX_PRJ	apical_1	550	46	0.0736	40028.5	870.184	0.767442	1000	61	0.0976	133199	2183.59	0.472478
	apical_2	550	71	0.1136	52158.3	734.624		1000	102	0.1632	281916	2763.88
2017-03-20_wdr62_Asl405-PoloGFP-Tub647_1516_SI_031_SIR_ALX_PRJ	apical_1	800	49	0.0784	75882.7	1548.63	0.948126	1200	66	0.1056	180930	2741.37	0.672256
	apical_2	800	63	0.1008	80034.4	1270.39		1200	94	0.1504	269139	2863.18
	basal_1	1000	40	0.064	87929.9	2198.25	1.04326	1200	58	0.0928	153436	2645.45	0.777597
	basal_2	1000	53	0.0848	84284.1	1590.27		1200	62	0.0992	197321	3182.59
TELOPHASE
2016-07-22_wdr62Df-3-9_Asl-405_Polo-GFP_Tub-647_1516_009_SIR_ALX_PRJ	apical_1	500	81	0.1296	113067	1395.89	1.79876	450	67	0.1072	65386.9	975.924	0.754795
	apical_2	500	59	0.0944	62858.1	1065.39		450	72	0.1152	86628.7	1203.18
2016-07-22_wdr62Df-3-9_Asl-405_Polo-GFP_Tub-647_1516_011_SIR_ALX_PRJ	apical_1	1200	90	0.144	485912	5399.02	2.80552	270	70	0.112	35179.5	502.564	0.917666
	apical_2	1200	73	0.1168	173199	2372.59		270	64	0.1024	38335.8	598.997
2016-07-26_wdr62Df-3-9_Asl-405_Polo-GFP_Tub-647_1516_010_SIR_ALX_PRJ	apical_1	300	75	0.12	77803	1037.37	1.81475	400	83	0.1328	76100	916.867	0.900218
	apical_2	300	66	0.1056	42872.5	649.583		400	79	0.1264	84535	1070.06
2016-08-20_wdr62_Asl405_PoloGFP_Tub647_1516_006_SIR_ALX_PRJ	apical_1	1150	52	0.0832	153263	2947.37	1.39537	1000	57	0.0912	96178.8	1687.35	0.728255
	apical_2	1150	58	0.0928	109837	1893.74		1000	66	0.1056	132067	2001.02
2016-08-20_wdr62_Asl405_PoloGFP_Tub647_1516_008_SIR_ALX_PRJ	apical_1	950	51	0.0816	99406.4	1949.15	1.1932	700	74	0.1184	162649	2197.96	0.882175
	apical_2	950	53	0.0848	83310.8	1571.9		700	92	0.1472	184373	2004.05
	basal_1	780	36	0.0576	44255.6	1229.32	1.25615	800	62	0.0992	86629.2	1397.25	0.605241
	basal_2	780	35	0.056	35231.1	1006.6		800	84	0.1344	143132	1703.95
2016-08-20_wdr62_Asl405_PoloGFP_Tub647_1516_027_SIR_ALX_PRJ	apical_1	550	59	0.0944	54113.4	917.176	0.939056	600	90	0.144	123954	1377.26	0.834313
	apical_2	550	68	0.1088	57625.3	847.43		600	107	0.1712	148570	1388.5
	basal_1	650	52	0.0832	68520.6	1317.7	0.599166	600	61	0.0976	94946.9	1556.51	0.690526
	basal_2	650	82	0.1312	114360	1394.63		600	85	0.136	137499	1617.64
2016-08-20_wdr62_Asl405_PoloGFP_Tub647_1516_029_SIR_ALX_PRJ	apical_1	600	67	0.1072	91139.5	1360.29	1.28149	600	94	0.1504	157789	1678.6	0.734126
	apical_2	600	69	0.1104	71119.7	1030.72		600	113	0.1808	214934	1902.07
	basal_1	500	46	0.0736	41870.7	910.234	1.01703	600	66	0.1056	94880	1437.58	0.709129
	basal_2	500	47	0.0752	41169.5	875.947		600	81	0.1296	133798	1651.83
2016-08-20_wdr62_Asl405_PoloGFP_Tub647_1516_030_SIR_ALX_PRJ	apical_1	650	78	0.1248	137015	1756.61	0.82837	800	73	0.1168	130488	1787.51	0.558266
	apical_2	650	103	0.1648	165403	1605.86		800	108	0.1728	233738	2164.24
2016-08-21_wdr62_Asl405_PoloGFP_Tub647_1516_001_SIR_ALX_PRJ	apical_1	300	49	0.0784	29693.4	605.987	0.763256	750	56	0.0896	80692.6	1440.94	0.424572
	apical_2	300	69	0.1104	38903.6	563.82		750	92	0.1472	190057	2065.83
	basal_1	320	58	0.0928	46989.7	810.168	1.19586	800	55	0.088	102076	1855.93	0.628858
	basal_2	320	76	0.1216	39293.8	517.024		800	82	0.1312	162320	1979.51
2016-08-21_wdr62_Asl405_PoloGFP_Tub647_1516_002_SIR_ALX_PRJ	apical_1	460	68	0.1088	75425.9	1109.2	1.38526	1000	83	0.1328	219635	2646.2	0.760367
	apical_2	460	67	0.1072	54448.9	812.671		1000	93	0.1488	288853	3105.95
2016-08-21_wdr62_Asl405_PoloGFP_Tub647_1516_004_SIR_ALX_PRJ	apical_1	270	55	0.088	32779	595.981	0.68689	1000	75	0.12	176676	2355.68	0.601671
	apical_2	270	79	0.1264	47720.9	604.061		1000	99	0.1584	293643	2966.09
2016-08-21_wdr62_Asl405_PoloGFP_Tub647_1516_034_SIR_ALX_PRJ	basal_1	370	81	0.1296	135785	1676.36	2.65069	750	68	0.1088	98805.8	1453.03	0.858341
	basal_2	370	56	0.0896	51226.4	914.757		750	80	0.128	115113	1438.91
2016-08-21_wdr62_Asl405_PoloGFP_Tub647_1516_037_SIR_ALX_PRJ	apical_1	280	71	0.1136	53778	757.437	1.23635	700	74	0.1184	133869	1809.04	0.774835
	apical_2	280	76	0.1216	43497.2	572.332		700	96	0.1536	172771	1799.7
2016-10-26_wdr62_Asl405_PoloGFP_Tub647_1516_012_SIR_ALX_PRJ	apical_1	380	94	0.1504	106056	1128.25	1.81027	3000	28	0.0448	98899.3	3532.12	0.981993
	apical_2	380	79	0.1264	58585.5	741.589		3000	26	0.0416	100713	3873.57
2016-10-26_wdr62_Asl405_PoloGFP_Tub647_1516_029_SIR_ALX_PRJ	apical_1	280	45	0.072	34590.8	768.684	2.4628	1600	38	0.0608	74196.6	1952.54	0.899347
	apical_2	280	38	0.0608	14045.3	369.613		1600	38	0.0608	82500.6	2171.07
2017-03-18_wdr62_Asl405-PoloGFP-Tub647_1516_SI_001_SIR_ALX_PRJ	apical_1	1200	70	0.112	199773	2853.9	1.28614	1200	84	0.1344	224079	2667.6	0.709032
	apical_2	1200	77	0.1232	155328	2017.24		1200	100	0.16	316035	3160.35
2017-03-18_wdr62_Asl405-PoloGFP-Tub647_1516_SI_005_SIR_ALX_PRJ	apical_1	650	55	0.088	79839.8	1451.63	1.09965	1300	57	0.0912	207785	3645.35	0.716704
	apical_2	650	65	0.104	72605	1117		1300	73	0.1168	289918	3971.48
2017-03-18_wdr62_Asl405-PoloGFP-Tub647_1516_SI_008_SIR_ALX_PRJ	apical_1	650	69	0.1104	124997	1811.56	1.12434	1600	76	0.1216	234327	3083.25	0.628949
	apical_2	650	72	0.1152	111174	1544.08		1600	87	0.1392	372569	4282.41
2017-03-18_wdr62_Asl405-PoloGFP-Tub647_1516_SI_009_SIR_ALX_PRJ	apical_1	1150	71	0.1136	195902	2759.19	1.63473	2000	62	0.0992	198095	3195.09	0.98324
	apical_2	1150	53	0.0848	119838	2261.09		2000	58	0.0928	201472	3473.66
2017-03-20_wdr62_Asl405-PoloGFP-Tub647_1516_SI_016_SIR_ALX_PRJ	apical_1	1000	72	0.1152	161133	2237.96	0.865267	1500	85	0.136	293421	3452.01	0.931536
	apical_2	1000	89	0.1424	186223	2092.4		1500	83	0.1328	314986	3795.02
2017-03-20_wdr62_Asl405-PoloGFP-Tub647_1516_SI_021_SIR_ALX_PRJ	apical_1	1000	59	0.0944	167430	2837.8	0.75442	1200	63	0.1008	156423	2482.9	0.591019
	apical_2	1000	86	0.1376	221932	2580.61		1200	86	0.1376	264666	3077.51

## Sheet: S1_Data_figure5e-control
control		Polo::EGFP (CRISPR)						Asl
Image	centrosome	Cutoff	# of pixels	Area in um^2	Total Intensity	Average Intensity	Total intensity ratio	Cutoff	# of pixels	Area in um^2	Total Intensity	Average Intensity	Total intensity ratio
PROPHASE
2018-02-11_Asl405_PoloEGFP-1M1_Tub647_1516_003_SIR_ALX_PRJ	apical_1	600	16	0.0256	20531.6	1283.22	0.336069	600	6	0.0096	4911.86	818.643	0.0263223
	apical_2	600	53	0.0848	61093.3	1152.7		600	105	0.168	186604	1777.18
	basal_1	600	18	0.0288	25057.9	1392.1	0.506203	600	3	0.0048	3748.55	1249.52	0.0289817
	basal_2	600	49	0.0784	49501.6	1010.24		600	80	0.128	129342	1616.78
2018-02-11_Asl405_PoloEGFP-1M1_Tub647_1516_006_SIR_ALX_PRJ	apical_1	330	32	0.0512	25314.1	791.067	0.73808	400	0	0	0	0	0
	apical_2	330	56	0.0896	34297.3	612.451		400	89	0.1424	80769.2	907.519
	basal_1	330	44	0.0704	31091.3	706.62	0.810099	400	5	0.008	3190.69	638.137	0.0377184
	basal_2	330	65	0.104	38379.6	590.456		400	79	0.1264	84592.4	1070.79
2018-02-11_Asl405_PoloEGFP-1M1_Tub647_1516_029_SIR_ALX_PRJ	apical_1	450	44	0.0704	39082.1	888.23	1.03372	1000	33	0.0528	58991.9	1787.63	0.232432
	apical_2	450	58	0.0928	37807.2	651.849		1000	101	0.1616	253803	2512.9
2018-02-12_Asl405_PoloEGFP-1M1_Tub647_1516_003_SIR_ALX_PRJ	apical_1	450	29	0.0464	32978.3	1137.18	0.771352	1300	8	0.0128	15304.5	1913.07	0.0698661
	apical_2	450	60	0.096	42753.9	712.566		1300	79	0.1264	219055	2772.85
	basal_1	650	32	0.0512	64968.9	2030.28	1.2696	1300	24	0.0384	60086.5	2503.6	0.209474
	basal_2	650	50	0.08	51172.8	1023.46		1300	78	0.1248	286845	3677.5
2018-02-12_Asl405_PoloEGFP-1M1_Tub647_1516_012_SIR_ALX_PRJ	apical_1	600	37	0.0592	70837.4	1914.52	1.11982	1300	33	0.0528	83903.5	2542.53	0.321664
	apical_2	600	66	0.1056	63257.9	958.453		1300	86	0.1376	260842	3033.05					MEDIANS
	basal_1	700	45	0.072	77083.6	1712.97	1.40191	1300	17	0.0272	44237.2	2602.19	0.207347
	basal_2	700	56	0.0896	54984.7	981.869		1300	82	0.1312	213349	2601.81						Prophase	Prometaphase	Metaphase	Anaphase	Telophase
2018-02-12_Asl405_PoloEGFP-1M1_Tub647_1516_021_SIR_ALX_PRJ	apical_1	600	35	0.056	36139.1	1032.55	0.534331	1200	6	0.0096	14473.7	2412.28	0.0458121				Polo::EGFP CRISPR	0.688541	1.87321	1.84144	1.60865	1.36819
	apical_2	600	66	0.1056	67634.4	1024.76		1200	97	0.1552	315936	3257.07
2018-02-12_Asl405_PoloEGFP-1M1_Tub647_1516_033_SIR_ALX_PRJ	apical_1	700	31	0.0496	34471.7	1111.99	0.4113	1000	3	0.0048	4163.32	1387.77	0.0139638
	apical_2	700	64	0.1024	83811.6	1309.56		1000	101	0.1616	298150	2951.98
2018-02-12_Asl405_PoloEGFP-1M1_Tub647_1516_039_SIR_ALX_PRJ	apical_1	750	35	0.056	51031.8	1458.05	0.554118	1000	7	0.0112	11036.3	1576.62	0.039021
	apical_2	750	70	0.112	92095.7	1315.65		1000	94	0.1504	282830	3008.83
	basal_1	700	30	0.048	38731.5	1291.05	0.495268	1000	8	0.0128	14693.7	1836.71	0.0605438
	basal_2	700	60	0.096	78203.2	1303.39		1000	96	0.1536	242695	2528.07
2018-02-12_Asl405_PoloEGFP-1M1_Tub647_1516_052_SIR_ALX_PRJ	apical_1	900	37	0.0592	79722.8	2154.67	0.639002	1300	4	0.0064	7192.84	1798.21	0.0154875
	apical_2	900	73	0.1168	124761	1709.06		1300	121	0.1936	464428	3838.25
	basal_1	600	32	0.0512	44517.2	1391.16	0.451872	1300	9	0.0144	19957.4	2217.48	0.0616107
	basal_2	600	81	0.1296	98517.2	1216.26		1300	102	0.1632	323927	3175.75
2018-02-12_Asl405_PoloEGFP-1M1_Tub647_1516_063_SIR_ALX_PRJ	basal_1	340	38	0.0608	31207.9	821.261	0.556605	800	7	0.0112	10331.5	1475.93	0.0400375
	basal_2	340	79	0.1264	56068.3	709.725		800	107	0.1712	258047	2411.65
2018-02-12_Asl405_PoloEGFP-1M1_Tub647_1516_064_SIR_ALX_PRJ	1_1	500	46	0.0736	64623.7	1404.86	1.3181	1000	46	0.0736	81973.5	1782.03	0.343421
	1_2	500	56	0.0896	49027.8	875.496		1000	90	0.144	238697	2652.19
	2_1	500	49	0.0784	76811.9	1567.59	1.18147	1000	22	0.0352	44059.3	2002.69	0.157526
	2_2	500	74	0.1184	65013.8	878.565		1000	97	0.1552	279694	2883.45
PROMETAPHASE
2018-02-11_Asl405_PoloEGFP-1M1_Tub647_1516_005_SIR_ALX_PRJ	basal_1	370	34	0.0544	31380.5	922.956	1.22754	700	26	0.0416	37099.3	1426.9	0.264864
	basal_2	370	40	0.064	25563.8	639.095		700	79	0.1264	140069	1773.02
2018-02-11_Asl405_PoloEGFP-1M1_Tub647_1516_008_SIR_ALX_PRJ	basal_1	390	37	0.0592	29343	793.054	5.87735	700	31	0.0496	39261.1	1266.49	0.284278
	basal_2	390	11	0.0176	4992.55	453.868		700	78	0.1248	138108	1770.62
2018-02-11_Asl405_PoloEGFP-1M1_Tub647_1516_010_SIR_ALX_PRJ	apical_1	240	32	0.0512	12240.1	382.504	1.38282	500	38	0.0608	36351.8	956.627	0.466021
	apical_2	240	29	0.0464	8851.56	305.226		500	67	0.1072	78004.6	1164.25
2018-02-11_Asl405_PoloEGFP-1M1_Tub647_1516_011_SIR_ALX_PRJ	cell1_apical_1	400	60	0.096	76887.4	1281.46	2.23985	800	51	0.0816	83088.7	1629.19	0.545395
	cell1_apical_2	400	50	0.08	34327	686.541		800	78	0.1248	152346	1953.15
	cell1_basal_1	380	47	0.0752	38458.9	818.275	2.18445	800	53	0.0848	81765.9	1542.75	0.481578
	cell1_basal_2	380	33	0.0528	17605.7	533.507		800	86	0.1376	169787	1974.27
2018-02-11_Asl405_PoloEGFP-1M1_Tub647_1516_011_SIR_ALX_PRJ	cell2_apical_1	450	41	0.0656	46258.9	1128.27	3.26014	800	30	0.048	36825.4	1227.51	0.287883
	cell2_apical_2	450	23	0.0368	14189.2	616.923		800	75	0.12	127918	1705.57
2018-02-11_Asl405_PoloEGFP-1M1_Tub647_1516_012_SIR_ALX_PRJ	apical_1	380	50	0.08	60424.8	1208.5	2.0842	500	54	0.0864	72355.4	1339.91	0.689679
	apical_2	380	46	0.0736	28991.8	630.256		500	66	0.1056	104912	1589.57
	basal_1	480	48	0.0768	86902.4	1810.47	1.44489	500	63	0.1008	81859.3	1299.35	0.56462
	basal_2	480	71	0.1136	60144.7	847.109		500	90	0.144	144981	1610.9
2018-02-11_Asl405_PoloEGFP-1M1_Tub647_1516_016_SIR_ALX_PRJ	apical_1	400	48	0.0768	41372.1	861.92	1.87149	650	49	0.0784	60566.8	1236.06	0.336539
	apical_2	400	37	0.0592	22106.6	597.474		650	105	0.168	179970	1714
	basal_1	400	38	0.0608	27789.3	731.298	2.78555	650	50	0.08	64297.1	1285.94	0.374401
	basal_2	400	21	0.0336	9976.25	475.059		650	96	0.1536	171733	1788.89
2018-02-11_Asl405_PoloEGFP-1M1_Tub647_1516_018_SIR_ALX_PRJ	apical_1	450	59	0.0944	97186.6	1647.23	2.29364	700	62	0.0992	124650	2010.49	0.747189
	apical_2	450	50	0.08	42372.3	847.446		700	82	0.1312	166826	2034.46
2018-02-11_Asl405_PoloEGFP-1M1_Tub647_1516_019_SIR_ALX_PRJ	basal_1	450	43	0.0688	45788.3	1064.84	1.57633	700	58	0.0928	83672.3	1442.63	0.637523
	basal_2	450	45	0.072	29047.4	645.499		700	77	0.1232	131246	1704.49
2018-02-11_Asl405_PoloEGFP-1M1_Tub647_1516_026_SIR_ALX_PRJ	apical_1	400	31	0.0496	25492.8	822.349	0.8455	800	49	0.0784	88088.4	1797.72	0.565478
	apical_2	400	51	0.0816	30151.2	591.199		800	76	0.1216	155777	2049.7
2018-02-11_Asl405_PoloEGFP-1M1_Tub647_1516_027_SIR_ALX_PRJ	cell1_basal_1	550	47	0.0752	79518.4	1691.88	2.79214	1200	45	0.072	98209.5	2182.43	0.819993
	cell1_basal_2	550	38	0.0608	28479.3	749.456		1200	62	0.0992	119769	1931.75
	cell2_basal_1	600	57	0.0912	137625	2414.48	1.9704	1200	58	0.0928	191421	3300.37	0.814857
	cell2_basal_2	600	65	0.104	69846.4	1074.56		1200	70	0.112	234914	3355.91
2018-02-11_Asl405_PoloEGFP-1M1_Tub647_1516_028_SIR_ALX_PRJ	apical_1	650	44	0.0704	105202	2390.95	2.86906	1200	52	0.0832	151896	2921.07	0.496887
	apical_2	650	40	0.064	36667.7	916.693		1200	92	0.1472	305695	3322.77
	basal_1	750	47	0.0752	131101	2789.38	1.1714	1200	64	0.1024	169276	2644.94	0.63571
	basal_2	750	83	0.1328	111918	1348.41		1200	81	0.1296	266278	3287.39
2018-02-12_Asl405_PoloEGFP-1M1_Tub647_1516_004_SIR_ALX_PRJ	apical_1	700	43	0.0688	112959	2626.96	3.18265	1200	39	0.0624	86511	2218.23	0.442108
	apical_2	700	37	0.0592	35492.2	959.249		1200	70	0.112	195678	2795.4
	basal_1	500	29	0.0464	27773.2	957.697	3.23484	1200	43	0.0688	87984.3	2046.15	0.366677
	basal_2	500	14	0.0224	8585.66	613.261		1200	77	0.1232	239951	3116.24
2018-02-12_Asl405_PoloEGFP-1M1_Tub647_1516_006_SIR_ALX_PRJ	apical_1	600	42	0.0672	57107.6	1359.71	2.38502	1300	56	0.0896	145228	2593.35	0.578842
	apical_2	600	31	0.0496	23944.3	772.396		1300	70	0.112	250894	3584.19
	basal_1	600	31	0.0496	53274.1	1718.52	2.41285	1300	44	0.0704	99063.7	2251.45	0.609533
	basal_2	600	31	0.0496	22079.3	712.237		1300	66	0.1056	162524	2462.48
2018-02-12_Asl405_PoloEGFP-1M1_Tub647_1516_023_SIR_ALX_PRJ	apical_1	600	44	0.0704	108172	2458.46	1.26795	1200	54	0.0864	130721	2420.75	0.413021
	apical_2	600	63	0.1008	85312.7	1354.17		1200	93	0.1488	316499	3403.21
	basal_1	500	37	0.0592	50683.7	1369.83	1.18227	1200	57	0.0912	132813	2330.05	0.511535
	basal_2	500	58	0.0928	42869.8	739.135		1200	90	0.144	259636	2884.84
2018-02-12_Asl405_PoloEGFP-1M1_Tub647_1516_028_SIR_ALX_PRJ	apical_1	650	48	0.0768	157668	3284.76	2.98858	1300	56	0.0896	144028	2571.93	0.571667
	apical_2	650	50	0.08	52757	1055.14		1300	79	0.1264	251944	3189.17
2018-02-12_Asl405_PoloEGFP-1M1_Tub647_1516_041_SIR_ALX_PRJ	apical_1	600	41	0.0656	89061.4	2172.23	2.29844	800	50	0.08	105057	2101.13	0.533263
	apical_2	600	45	0.072	38748.7	861.082		800	77	0.1232	197007	2558.53
	basal_1	550	40	0.064	100943	2523.58	1.93264	800	41	0.0656	76483.8	1865.46	0.365402
	basal_2	550	55	0.088	52230.7	949.65		800	81	0.1296	209314	2584.13
2018-02-12_Asl405_PoloEGFP-1M1_Tub647_1516_045_SIR_ALX_PRJ	basal_1	550	29	0.0464	34992.9	1206.65	0.775752	1200	35	0.056	75998.9	2171.4	0.338052
	basal_2	550	53	0.0848	45108.4	851.102		1200	73	0.1168	224814	3079.65
2018-02-12_Asl405_PoloEGFP-1M1_Tub647_1516_047_SIR_ALX_PRJ	apical_1	400	38	0.0608	35855.9	943.577	1.87494	1300	31	0.0496	68557	2211.52	0.391651
	apical_2	400	36	0.0576	19123.8	531.216		1300	69	0.1104	175046	2536.9
2018-02-12_Asl405_PoloEGFP-1M1_Tub647_1516_050_SIR_ALX_PRJ	apical_1	600	42	0.0672	72707.5	1731.13	1.29268	1100	47	0.0752	102561	2182.15	0.470836
	apical_2	600	61	0.0976	56245.5	922.057		1100	82	0.1312	217827	2656.43
	basal_1	700	45	0.072	113283	2517.4	1.5976	1100	57	0.0912	151088	2650.67	0.631214
	basal_2	700	63	0.1008	70908	1125.52		1100	78	0.1248	239362	3068.74
2018-02-12_Asl405_PoloEGFP-1M1_Tub647_1516_056_SIR_ALX_PRJ	apical_1	420	41	0.0656	37757.4	920.912	1.95556	1300	38	0.0608	85396.8	2247.28	0.63562
	apical_2	420	37	0.0592	19307.7	521.829		1300	56	0.0896	134352	2399.14
	basal_1	420	45	0.072	57853.6	1285.63	1.53451	1300	37	0.0592	74141.1	2003.81	0.612533
	basal_2	420	64	0.1024	37701.6	589.088		1300	61	0.0976	121040	1984.26
2018-02-12_Asl405_PoloEGFP-1M1_Tub647_1516_058_SIR_ALX_PRJ	apical_1	370	42	0.0672	48176.4	1147.06	3.00016	800	59	0.0944	119607	2027.24	0.543533
	apical_2	370	33	0.0528	16058	486.605		800	90	0.144	220055	2445.06
2018-02-12_Asl405_PoloEGFP-1M1_Tub647_1516_061_SIR_ALX_PRJ	1_1	420	44	0.0704	45752.5	1039.83	2.68642	800	41	0.0656	57148.1	1393.86	0.471288
	1_2	420	32	0.0512	17031	532.219		800	67	0.1072	121259	1809.84
	2_1	500	47	0.0752	118231	2515.55	1.74924	800	53	0.0848	102351	1931.15	0.440305
	2_2	500	71	0.1136	67589.8	951.969		800	83	0.1328	232455	2800.66
2018-02-12_Asl405_PoloEGFP-1M1_Tub647_1516_065_SIR_ALX_PRJ	apical_1	500	27	0.0432	31996.8	1185.06	1.20106	1100	22	0.0352	52789.9	2399.54	0.31595
	apical_2	500	43	0.0688	26640.4	619.544		1100	60	0.096	167083	2784.71
	basal_1	500	38	0.0608	63631.4	1674.51	1.05412	1100	31	0.0496	63599	2051.58	0.243287
	basal_2	500	63	0.1008	60364.7	958.17		1100	83	0.1328	261416	3149.59
2018-02-12_Asl405_PoloEGFP-1M1_Tub647_1516_067_SIR_ALX_PRJ	apical_1	500	44	0.0704	55229.1	1255.21	0.926419	1000	48	0.0768	98313.6	2048.2	0.385828
	apical_2	500	76	0.1216	59615.7	784.417		1000	103	0.1648	254812	2473.9
2018-02-12_Asl405_PoloEGFP-1M1_Tub647_1516_070_SIR_ALX_PRJ	apical_1	500	54	0.0864	73379.4	1358.88	1.03795	800	53	0.0848	92964.8	1754.05	0.414668
	apical_2	500	74	0.1184	70696.4	955.356		800	103	0.1648	224191	2176.61
	basal_1	450	36	0.0576	33976.2	943.784	1.47181	800	38	0.0608	54123.8	1424.31	0.514903
	basal_2	450	39	0.0624	23084.6	591.913		800	75	0.12	105115	1401.53
2018-02-12_Asl405_PoloEGFP-1M1_Tub647_1516_074_SIR_ALX_PRJ	apical_1	400	34	0.0544	40034.9	1177.5	1.12529	1200	43	0.0688	97717.9	2272.51	0.481791
	apical_2	400	53	0.0848	35577.3	671.27		1200	67	0.1072	202822	3027.2
	basal_1	430	35	0.056	38942	1112.63	1.34125	1200	31	0.0496	58897.9	1899.93	0.204307
	basal_2	430	41	0.0656	29034.2	708.151		1200	83	0.1328	288282	3473.27
METAPHASE
2018-02-11_Asl405_PoloEGFP-1M1_Tub647_1516_011_SIR_ALX_PRJ	apical_1	380	54	0.0864	50829.6	941.29	2.1323	800	61	0.0976	86021.9	1410.19	0.999012
	apical_2	380	47	0.0752	23838	507.191		800	55	0.088	86106.9	1565.58
	basal_1	380	50	0.08	54976.4	1099.53	1.64888	800	51	0.0816	72822.7	1427.9	0.399092
	basal_2	380	61	0.0976	33341.6	546.584		800	91	0.1456	182471	2005.17
2018-02-11_Asl405_PoloEGFP-1M1_Tub647_1516_013_SIR_ALX_PRJ	apical_1	500	58	0.0928	92267.8	1590.82	2.34492	800	69	0.1104	112652	1632.64	0.612476
	apical_2	500	53	0.0848	39348	742.415		800	89	0.1424	183929	2066.61
	basal_1	500	67	0.1072	134991	2014.79	2.78985	750	70	0.112	121558	1736.55	0.606026
	basal_2	500	66	0.1056	48386.4	733.127		750	90	0.144	200583	2228.7
2018-02-11_Asl405_PoloEGFP-1M1_Tub647_1516_015_SIR_ALX_PRJ	apical_1	400	53	0.0848	76179.6	1437.35	1.59995	750	57	0.0912	95495.8	1675.36	0.607467
	apical_2	400	59	0.0944	47613.6	807.01		750	80	0.128	157203	1965.04
	basal_1	300	42	0.0672	39307.3	935.888	1.38827	750	66	0.1056	104895	1589.32	0.816325
	basal_2	300	55	0.088	28313.8	514.797		750	75	0.12	128497	1713.29
2018-02-11_Asl405_PoloEGFP-1M1_Tub647_1516_022_SIR_ALX_PRJ	apical_1	300	40	0.064	17320.6	433.015	5.20519	600	56	0.0896	70911.8	1266.28	0.95077
	apical_2	300	8	0.0128	3327.56	415.945		600	54	0.0864	74583.5	1381.18
2018-02-12_Asl405_PoloEGFP-1M1_Tub647_1516_007_SIR_ALX_PRJ	apical_1	650	41	0.0656	91840.7	2240.02	1.84144	1200	44	0.0704	127385	2895.1	0.723674
	apical_2	650	47	0.0752	49874.5	1061.16		1200	64	0.1024	176025	2750.39
	basal_1	520	36	0.0576	35165.7	976.824	1.55159	1200	26	0.0416	40064.2	1540.93	0.226195
	basal_2	520	34	0.0544	22664.2	666.595		1200	75	0.12	177122	2361.63
2018-02-12_Asl405_PoloEGFP-1M1_Tub647_1516_022_SIR_ALX_PRJ	basal_1	400	49	0.0784	48328.2	986.289	3.11563	1000	64	0.1024	165309	2582.96	0.53283
	basal_2	400	32	0.0512	15511.5	484.735		1000	98	0.1568	310247	3165.79
2018-02-12_Asl405_PoloEGFP-1M1_Tub647_1516_024_SIR_ALX_PRJ	basal_1	650	31	0.0496	55040.4	1775.5	4.81018	1000	61	0.0976	137196	2249.12	0.769252
	basal_2	650	15	0.024	11442.5	762.831		1000	83	0.1328	178350	2148.79
2018-02-12_Asl405_PoloEGFP-1M1_Tub647_1516_027_SIR_ALX_PRJ	apical_1	550	48	0.0768	59961.4	1249.2	2.3834	1600	48	0.0768	124763	2599.23	0.643573
	apical_2	550	34	0.0544	25157.9	739.939		1600	67	0.1072	193860	2893.43
2018-02-12_Asl405_PoloEGFP-1M1_Tub647_1516_029_SIR_ALX_PRJ	1_1	650	55	0.088	115382	2097.85	1.58831	1100	54	0.0864	130556	2417.71	0.36891
	1_2	650	71	0.1136	72644.4	1023.16		1100	103	0.1648	353897	3435.9
	2_1	700	50	0.08	127436	2548.72	1.87631	1200	63	0.1008	204345	3243.57	0.779753
	2_2	700	59	0.0944	67918.5	1151.16		1200	79	0.1264	262064	3317.26
2018-02-12_Asl405_PoloEGFP-1M1_Tub647_1516_031_SIR_ALX_PRJ	basal_1	600	40	0.064	61041	1526.02	1.25075	1000	50	0.08	104460	2089.19	0.370718
	basal_2	600	52	0.0832	48803.4	938.527		1000	96	0.1536	281777	2935.17
2018-02-12_Asl405_PoloEGFP-1M1_Tub647_1516_035_SIR_ALX_PRJ	1_1	700	33	0.0528	54544.6	1652.87	0.902835	1300	47	0.0752	108090	2299.8	0.492563
	1_2	700	59	0.0944	60414.8	1023.98		1300	69	0.1104	219445	3180.36
	2_1	800	41	0.0656	117742	2871.77	1.79172	1300	50	0.08	137825	2756.5	0.61029
	2_2	800	56	0.0896	65714.8	1173.48		1300	77	0.1232	225835	2932.92
2018-02-12_Asl405_PoloEGFP-1M1_Tub647_1516_037_SIR_ALX_PRJ	apical_1	400	33	0.0528	25727.9	779.635	1.4398	1000	57	0.0912	119063	2088.83	0.626337
	apical_2	400	34	0.0544	17869.1	525.562		1000	79	0.1264	190095	2406.27
2018-02-12_Asl405_PoloEGFP-1M1_Tub647_1516_051_SIR_ALX_PRJ	apical_1	800	60	0.096	143582	2393.04	1.89008	1200	69	0.1104	197249	2858.67	0.578689
	apical_2	800	59	0.0944	75966.4	1287.57		1200	87	0.1392	340854	3917.86
2018-02-12_Asl405_PoloEGFP-1M1_Tub647_1516_054_SIR_ALX_PRJ	apical_1	700	45	0.072	124450	2765.56	1.5637	1000	66	0.1056	187229	2836.8	0.799778
	apical_2	700	70	0.112	79587.3	1136.96		1000	79	0.1264	234101	2963.3
	basal_1	700	48	0.0768	103677	2159.94	2.95471	1000	61	0.0976	157847	2587.66	0.564212
	basal_2	700	38	0.0608	35088.8	923.39		1000	95	0.152	279766	2944.9
2018-02-12_Asl405_PoloEGFP-1M1_Tub647_1516_056_SIR_ALX_PRJ	apical_1	530	50	0.08	90443.4	1808.87	2.44528	1200	53	0.0848	94287.7	1779.01	0.601117
	apical_2	530	49	0.0784	36986.9	754.834		1200	63	0.1008	156854	2489.75
2018-02-12_Asl405_PoloEGFP-1M1_Tub647_1516_059_SIR_ALX_PRJ	apical_1	300	43	0.0688	28702.2	667.493	3.20601	700	47	0.0752	54652.1	1162.81	0.617006
	apical_2	300	23	0.0368	8952.63	389.245		700	62	0.0992	88576.1	1428.65
	basal_1	300	43	0.0688	37805.5	879.197	1.20992	700	52	0.0832	94496.6	1817.24	0.442331
	basal_2	300	67	0.1072	31246.2	466.361		700	94	0.1504	213633	2272.7
2018-02-12_Asl405_PoloEGFP-1M1_Tub647_1516_060_SIR_ALX_PRJ	basal_1	450	63	0.1008	122367	1942.33	1.55683	1200	68	0.1088	157694	2319.03	0.809943
	basal_2	450	72	0.1152	78599.8	1091.66		1200	72	0.1152	194698	2704.14
2018-02-12_Asl405_PoloEGFP-1M1_Tub647_1516_073_SIR_ALX_PRJ	apical_1	500	61	0.0976	81890.9	1342.47	1.25492	1000	74	0.1184	176979	2391.61	0.803697
	apical_2	500	64	0.1024	65256.1	1019.63		1000	78	0.1248	220206	2823.16
	basal_1	500	61	0.0976	116535	1910.41	2.16634	1000	58	0.0928	122548	2112.9	0.42934
	basal_2	500	68	0.1088	53793.7	791.084		1000	103	0.1648	285434	2771.2
ANAPHASE
2018-02-11_Asl405_PoloEGFP-1M1_Tub647_1516_020_SIR_ALX_PRJ	apical_1	400	48	0.0768	57794.2	1204.05	1.23118	700	62	0.0992	96793.4	1561.18	0.768498
	apical_2	400	64	0.1024	46942	733.469		700	76	0.1216	125952	1657.26
2018-02-11_Asl405_PoloEGFP-1M1_Tub647_1516_023_SIR_ALX_PRJ	apical_1	500	42	0.0672	51508.4	1226.39	2.10232	600	71	0.1136	118797	1673.2	0.956021
	apical_2	500	32	0.0512	24500.7	765.646		600	76	0.1216	124262	1635.03
2018-02-12_Asl405_PoloEGFP-1M1_Tub647_1516_005_SIR_ALX_PRJ	apical_1	600	41	0.0656	83921.4	2046.86	1.60373	1200	43	0.0688	121006	2814.1	0.379767
	apical_2	600	54	0.0864	52328.9	969.054		1200	93	0.1488	318632	3426.15
	basal_1	600	39	0.0624	73531.6	1885.42	2.08265	1200	45	0.072	122829	2729.53	0.463309
	basal_2	600	44	0.0704	35306.7	802.425		1200	84	0.1344	265112	3156.1
2018-02-12_Asl405_PoloEGFP-1M1_Tub647_1516_011_SIR_ALX_PRJ	apical_1	420	51	0.0816	46424.7	910.289	3.25085	1200	75	0.12	191663	2555.51	0.94811
	apical_2	420	28	0.0448	14280.8	510.029		1200	75	0.12	202153	2695.37
	basal_1	600	62	0.0992	161676	2607.68	2.60019	1300	65	0.104	172910	2660.15	0.69316
	basal_2	600	59	0.0944	62178.5	1053.87		1300	82	0.1312	249451	3042.09
2018-02-12_Asl405_PoloEGFP-1M1_Tub647_1516_016_SIR_ALX_PRJ	apical_1	700	41	0.0656	92940.3	2266.84	1.79903	1100	43	0.0688	97708.9	2272.3	0.330904
	apical_2	700	43	0.0688	51661.2	1201.42		1100	95	0.152	295278	3108.19
	basal_1	550	53	0.0848	95850.8	1808.5	1.63115	1100	65	0.104	186295	2866.07	0.759503
	basal_2	550	71	0.1136	58762.5	827.641		1100	88	0.1408	245285	2787.33
2018-02-12_Asl405_PoloEGFP-1M1_Tub647_1516_018_SIR_ALX_PRJ	apical_1	800	53	0.0848	139997	2641.46	2.67217	1300	79	0.1264	229153	2900.68	0.977846
	apical_2	800	45	0.072	52390.9	1164.24		1300	73	0.1168	234345	3210.21
2018-02-12_Asl405_PoloEGFP-1M1_Tub647_1516_019_SIR_ALX_PRJ	apical_1	600	62	0.0992	101788	1641.74	1.20351	1300	64	0.1024	189632	2963.01	0.528525
	apical_2	600	75	0.12	84575.5	1127.67		1300	103	0.1648	358796	3483.46
	basal_1	550	64	0.1024	59601	931.266	1.46468	1300	77	0.1232	199788	2594.65	0.84717
	basal_2	550	56	0.0896	40692.1	726.645		1300	79	0.1264	235829	2985.18
2018-02-12_Asl405_PoloEGFP-1M1_Tub647_1516_020_SIR_ALX_PRJ	apical_1	420	74	0.1184	78062.5	1054.9	1.63093	800	87	0.1392	209177	2404.34	0.820879
	apical_2	420	79	0.1264	47863.8	605.871		800	102	0.1632	254821	2498.25
	basal_1	470	67	0.1072	76942	1148.39	1.33887	800	83	0.1328	157689	1899.87	0.639132
	basal_2	470	78	0.1248	57467.7	736.766		800	108	0.1728	246724	2284.48
2018-02-12_Asl405_PoloEGFP-1M1_Tub647_1516_034_SIR_ALX_PRJ	apical_1	800	64	0.1024	125331	1958.3	1.09512	1100	79	0.1264	203710	2578.61	0.609996
	apical_2	800	84	0.1344	114446	1362.45		1100	101	0.1616	333953	3306.47
	basal_1	750	48	0.0768	77193.6	1608.2	1.61357	1000	61	0.0976	138118	2264.23	0.631762
	basal_2	750	46	0.0736	47840.4	1040.01		1000	83	0.1328	218624	2634.02
2018-02-12_Asl405_PoloEGFP-1M1_Tub647_1516_036_SIR_ALX_PRJ	apical_1	500	47	0.0752	55667.7	1184.42	1.37544	900	60	0.096	128803	2146.72	0.518734
	apical_2	500	63	0.1008	40472.6	642.422		900	101	0.1616	248303	2458.45
	basal_1	400	59	0.0944	44630.5	756.449	2.00694	900	56	0.0896	135499	2419.62	0.473932
	basal_2	400	44	0.0704	22238.1	505.411		900	99	0.1584	285904	2887.91
2018-02-12_Asl405_PoloEGFP-1M1_Tub647_1516_042_SIR_ALX_PRJ	apical_1	500	35	0.056	40062.8	1144.65	1.98136	1100	52	0.0832	107360	2064.61	0.504432
	apical_2	500	26	0.0416	20219.8	777.685		1100	75	0.12	212833	2837.78
	basal_1	600	51	0.0816	74007	1451.12	1.06827	1100	59	0.0944	147834	2505.66	0.639126
	basal_2	600	65	0.104	69277.5	1065.81		1100	84	0.1344	231306	2753.64
2018-02-12_Asl405_PoloEGFP-1M1_Tub647_1516_048_SIR_ALX_PRJ	basal_1	580	57	0.0912	106568	1869.62	1.29236	1100	60	0.096	157055	2617.58	0.464353
	basal_2	580	77	0.1232	82460.5	1070.92		1100	97	0.1552	338223	3486.84
2018-02-12_Asl405_PoloEGFP-1M1_Tub647_1516_069_SIR_ALX_PRJ	apical_1	420	44	0.0704	44282.9	1006.43	1.20272	1000	60	0.096	159366	2656.1	0.508788
	apical_2	420	60	0.096	36818.9	613.649		1000	100	0.16	313227	3132.27
	basal_1	400	39	0.0624	32951.6	844.914	1.54927	1000	38	0.0608	58385.5	1536.46	0.549464
	basal_2	400	33	0.0528	21269.1	644.519		1000	64	0.1024	106259	1660.3
TELOPHASE
2018-02-11_Asl405_PoloEGFP-1M1_Tub647_1516_007_SIR_ALX_PRJ	apical_1	450	68	0.1088	80785.2	1188.02	2.02349	650	81	0.1296	131481	1623.22	0.771716
	apical_2	450	62	0.0992	39923.6	643.929		650	97	0.1552	170375	1756.44
	basal_1	480	61	0.0976	69513.8	1139.57	1.36308	650	71	0.1136	113594	1599.92	0.569494
	basal_2	480	69	0.1104	50997.7	739.097		650	107	0.1712	199466	1864.17
2018-02-11_Asl405_PoloEGFP-1M1_Tub647_1516_009_SIR_ALX_PRJ	apical_1	350	57	0.0912	41878.9	734.718	1.73439	550	80	0.128	95793.7	1197.42	0.908678
	apical_2	350	47	0.0752	24146.3	513.75		550	91	0.1456	105421	1158.47
2018-02-11_Asl405_PoloEGFP-1M1_Tub647_1516_014_SIR_ALX_PRJ	apical_1	300	64	0.1024	38639	603.734	1.26517	650	80	0.128	98965.1	1237.06	0.468809
	apical_2	300	73	0.1168	30540.5	418.362		650	107	0.1712	211099	1972.89
2018-02-12_Asl405_PoloEGFP-1M1_Tub647_1516_009_SIR_ALX_PRJ	apical_1	380	80	0.128	58910.3	736.379	2.14507	1000	87	0.1392	187114	2150.74	0.851606
	apical_2	380	52	0.0832	27463.1	528.137		1000	96	0.1536	219719	2288.74
	basal_1	320	48	0.0768	29741.3	619.611	1.36819	1000	61	0.0976	114850	1882.79	0.798031
	basal_2	320	48	0.0768	21737.8	452.87		1000	65	0.104	143917	2214.1
2018-02-12_Asl405_PoloEGFP-1M1_Tub647_1516_010_SIR_ALX_PRJ	apical_1	550	63	0.1008	71283.1	1131.48	1.4805	1300	63	0.1008	147294	2338	0.79829
	apical_2	550	53	0.0848	48147.9	908.452		1300	67	0.1072	184512	2753.91
	basal_1	700	46	0.0736	89258.4	1940.4	1.32507	1300	64	0.1024	154009	2406.4	0.687351
	basal_2	700	66	0.1056	67361.1	1020.62		1300	84	0.1344	224062	2667.41
2018-02-12_Asl405_PoloEGFP-1M1_Tub647_1516_013_SIR_ALX_PRJ	apical_1	650	64	0.1024	78822.3	1231.6	1.20275	1300	51	0.0816	109511	2147.28	0.626796
	apical_2	650	54	0.0864	65535.2	1213.61		1300	65	0.104	174716	2687.94
2018-02-12_Asl405_PoloEGFP-1M1_Tub647_1516_025_SIR_ALX_PRJ	apical_1	450	74	0.1184	66951.1	904.744	2.18865	700	79	0.1264	149416	1891.35	0.835143
	apical_2	450	47	0.0752	30590.2	650.855		700	98	0.1568	178911	1825.62
	basal_1	400	48	0.0768	43711	910.646	1.32584	700	68	0.1088	125509	1845.72	0.6108
	basal_2	400	57	0.0912	32968.5	578.395		700	91	0.1456	205483	2258.06
2018-02-12_Asl405_PoloEGFP-1M1_Tub647_1516_026_SIR_ALX_PRJ	apical_1	650	90	0.144	137752	1530.57	1.43863	1100	86	0.1376	213164	2478.65	0.575988
	apical_2	650	89	0.1424	95751.8	1075.86		1100	114	0.1824	370083	3246.35
2018-02-12_Asl405_PoloEGFP-1M1_Tub647_1516_038_SIR_ALX_PRJ	apical_1	600	71	0.1136	89522.2	1260.88	2.0549	1000	82	0.1312	201251	2454.28	0.956068
	apical_2	600	54	0.0864	43565.1	806.762		1000	83	0.1328	210498	2536.13
2018-02-12_Asl405_PoloEGFP-1M1_Tub647_1516_046_SIR_ALX_PRJ	apical_1	320	59	0.0944	43525.5	737.721	1.23477	1200	71	0.1136	216115	3043.87	0.710519
	apical_2	320	65	0.104	35250	542.308		1200	94	0.1504	304165	3235.79
2018-02-12_Asl405_PoloEGFP-1M1_Tub647_1516_049_SIR_ALX_PRJ	apical_1	300	55	0.088	33560	610.181	1.54716	1000	83	0.1328	180167	2170.68	0.836687
	apical_2	300	45	0.072	21691.4	482.031		1000	82	0.1312	215333	2626.02
2018-02-12_Asl405_PoloEGFP-1M1_Tub647_1516_053_SIR_ALX_PRJ	apical_1	650	52	0.0832	57652.1	1108.69	1.82434	1200	78	0.1248	161315	2068.14	0.525802
	apical_2	650	32	0.0512	31601.6	987.549		1200	109	0.1744	306797	2814.66
2018-02-12_Asl405_PoloEGFP-1M1_Tub647_1516_055_SIR_ALX_PRJ	apical_1	470	59	0.0944	60062.4	1018.01	1.20091	800	84	0.1344	169805	2021.49	0.542973
	apical_2	470	63	0.1008	50014	793.872		800	108	0.1728	312733	2895.67
	basal_1	380	55	0.088	42867.8	779.415	1.32718	800	66	0.1056	110287	1671.02	0.603187
	basal_2	380	52	0.0832	32300	621.154		800	79	0.1264	182841	2314.44
2018-02-12_Asl405_PoloEGFP-1M1_Tub647_1516_066_SIR_ALX_PRJ	apical_1	400	48	0.0768	35163.2	732.568	1.2127	1200	63	0.1008	122783	1948.94	0.722667
	apical_2	400	47	0.0752	28995.8	616.931		1200	71	0.1136	169903	2393

## Sheet: S1_Data_figure5e-Cnb-PACT
mCherry::Cnb::PACT		Polo::EGFP (CRISPR)						Asl
Image	centrosome	Cutoff	# of pixels	Area in um^2	Total Intensity	Average Intensity	Total intensity ratio	Cutoff	# of pixels	Area in um^2	Total Intensity	Average Intensity	Total intensity ratio
PROPHASE
2018-02-11_Asl405_PoloEGFP-1M1_mCherryCnbPACT568_Tub647_1516_001_SIR_ALX_PRJ	1_1	550	35	0.056	39551.5	1130.04	0.272281	1500	7	0.0112	13699.3	1957.05	0.0492357
	1_2	550	85	0.136	145260	1708.94		1500	98	0.1568	278240	2839.18
2018-02-11_Asl405_PoloEGFP-1M1_mCherryCnbPACT568_Tub647_1516_007_SIR_ALX_PRJ	1_1	230	21	0.0336	10997.3	523.682	0.173304	800	0	0	0	0	0
	1_2	230	89	0.1424	63457	713		800	103	0.1648	219449	2130.57
2018-02-11_Asl405_PoloEGFP-1M1_mCherryCnbPACT568_Tub647_1516_037_SIR_ALX_PRJ	apical_1	500	26	0.0416	20210.2	777.315	0.327303	1500	44	0.0704	105821	2405.02	0.295875
	apical_2	500	57	0.0912	61747.6	1083.29		1500	89	0.1424	357654	4018.58
	basal_1	450	13	0.0208	9356.9	719.761	0.234521	1500	8	0.0128	14622.4	1827.8	0.10991
	basal_2	450	49	0.0784	39897.9	814.243		1500	59	0.0944	133040	2254.91
2018-02-11_Asl405_PoloEGFP-1M1_mCherryCnbPACT568_Tub647_1516_061_SIR_ALX_PRJ	1_1	550	33	0.0528	29763.2	901.915	0.205461	1000	2	0.0032	2602.9	1301.45	0.00764332
	1_2	550	92	0.1472	144861	1574.57		1000	111	0.1776	340546	3067.99
	2_1	450	21	0.0336	14188.6	675.648	0.225106	1000	15	0.024	20546.4	1369.76	0.0659262
	2_2	450	73	0.1168	63030.7	863.434		1000	105	0.168	311658	2968.17
2018-02-12_Asl405_PoloEGFP-1M1_mCherryCnbPACT568_Tub647_1516_007	1_1	700	13	0.0208	21751	1673.15	0.190369	1200	5	0.008	9592.48	1918.5	0.0324586
	1_2	700	69	0.1104	114257	1655.9		1200	92	0.1472	295530	3212.28
2018-02-12_Asl405_PoloEGFP-1M1_mCherryCnbPACT568_Tub647_1516_025_SIR_ALX_PRJ	1_1	500	29	0.0464	44723.5	1542.19	0.313928	900	26	0.0416	44431.8	1708.91	0.240142
	1_2	500	88	0.1408	142464	1618.91		900	79	0.1264	185023	2342.06					MEDIANS
	2_1	550	23	0.0368	30689.8	1334.34	0.219749	900	11	0.0176	17515.4	1592.31	0.0736803
	2_2	550	93	0.1488	139658	1501.7		900	96	0.1536	237722	2476.27						Prophase	Prometaphase	Metaphase	Anaphase	Telophase
2018-02-12_Asl405_PoloEGFP-1M1_mCherryCnbPACT568_Tub647_1516_046_SIR_ALX_PRJ	1_1	600	24	0.0384	25402.8	1058.45	0.219174	900	1	0.0016	1497.45	1497.45	0.00877978				Polo::EGFP CRISPR	0.222428	0.634632	0.677872	0.672179	0.835798
	1_2	600	69	0.1104	115903	1679.75		900	75	0.12	170557	2274.09
PROMETAPHASE
2018-02-11_Asl405_PoloEGFP-1M1_mCherryCnbPACT568_Tub647_1516_016_SIR_ALX_PRJ	1_1	350	37	0.0592	29525.5	797.985	0.463903	800	36	0.0576	73212.8	2033.69	0.384287
	1_2	350	63	0.1008	63645.7	1010.25		800	88	0.1408	190516	2164.95
	2_1	300	25	0.04	11808.6	472.344	0.500345	800	18	0.0288	20865.4	1159.19	0.166072
	2_2	300	48	0.0768	23600.9	491.685		800	77	0.1232	125641	1631.7
2018-02-11_Asl405_PoloEGFP-1M1_mCherryCnbPACT568_Tub647_1516_021_SIR_ALX_PRJ	1_1	300	35	0.056	20357.8	581.651	0.34774	1000	28	0.0448	54631.7	1951.13	0.278461
	1_2	300	89	0.1424	58543.2	657.788		1000	95	0.152	196192	2065.18
2018-02-11_Asl405_PoloEGFP-1M1_mCherryCnbPACT568_Tub647_1516_033_SIR_ALX_PRJ	basal_1	470	53	0.0848	71513.9	1349.32	1.02849	600	53	0.0848	68273.6	1288.18	0.464493
	basal_2	470	65	0.104	69532.6	1069.73		600	92	0.1472	146985	1597.66
2018-02-11_Asl405_PoloEGFP-1M1_mCherryCnbPACT568_Tub647_1516_035_SIR_ALX_PRJ	apical_1	750	58	0.0928	132146	2278.38	0.850885	1500	70	0.112	246602	3522.89	0.512645
	apical_2	750	79	0.1264	155304	1965.88		1500	100	0.16	481040	4810.4
	basal_1	800	64	0.1024	160637	2509.95	0.670145	1500	76	0.1216	285020	3750.26	0.581829
	basal_2	800	98	0.1568	239705	2445.97		1500	115	0.184	489869	4259.73
2018-02-11_Asl405_PoloEGFP-1M1_mCherryCnbPACT568_Tub647_1516_039_SIR_ALX_PRJ	1_1	800	86	0.1376	168770	1962.44	0.882938	1500	95	0.152	323254	3402.67	0.963065
	1_2	800	95	0.152	191146	2012.06		1500	99	0.1584	335651	3390.41
2018-02-11_Asl405_PoloEGFP-1M1_mCherryCnbPACT568_Tub647_1516_040_SIR_ALX_PRJ	apical_1	750	42	0.0672	80929.4	1926.89	0.565703	1400	52	0.0832	167243	3216.21	0.478384
	apical_2	750	69	0.1104	143060	2073.33		1400	93	0.1488	349600	3759.14
	basal_1	700	57	0.0912	103668	1818.73	0.51698	1400	74	0.1184	275615	3724.52	0.81314
	basal_2	700	84	0.1344	200526	2387.21		1400	91	0.1456	338951	3724.74
2018-02-11_Asl405_PoloEGFP-1M1_mCherryCnbPACT568_Tub647_1516_041_SIR_ALX_PRJ	apical_1	800	63	0.1008	156901	2490.5	0.744109	1500	72	0.1152	268842	3733.92	0.558879
	apical_2	800	87	0.1392	210858	2423.65		1500	110	0.176	481039	4373.08
	basal_1	600	61	0.0976	122558	2009.15	0.977074	1500	79	0.1264	315298	3991.11	0.704156
	basal_2	600	80	0.128	125434	1567.92		1500	104	0.1664	447767	4305.45
2018-02-11_Asl405_PoloEGFP-1M1_mCherryCnbPACT568_Tub647_1516_044_SIR_ALX_PRJ	1_1	470	39	0.0624	37633.9	964.973	0.751526	1200	58	0.0928	169451	2921.58	0.736498
	1_2	470	53	0.0848	50076.7	944.843		1200	72	0.1152	230077	3195.52
2018-02-11_Asl405_PoloEGFP-1M1_mCherryCnbPACT568_Tub647_1516_047_SIR_ALX_PRJ	1_1	460	34	0.0544	32341.2	951.211	0.538896	1500	58	0.0928	183013	3155.4	0.71865
	1_2	460	61	0.0976	60013.8	983.832		1500	74	0.1184	254662	3441.38
	2_1	520	41	0.0656	51762.6	1262.5	0.494039	1500	70	0.112	318764	4553.77	0.741552
	2_2	520	81	0.1296	104774	1293.51		1500	103	0.1648	429861	4173.4
2018-02-11_Asl405_PoloEGFP-1M1_mCherryCnbPACT568_Tub647_1516_050_SIR_ALX_PRJ	1_1	470	32	0.0512	25049.7	782.805	0.65142	1200	49	0.0784	94863	1935.98	0.386428
	1_2	470	55	0.088	38454.1	699.165		1200	73	0.1168	245487	3362.84
2018-02-11_Asl405_PoloEGFP-1M1_mCherryCnbPACT568_Tub647_1516_051_SIR_ALX_PRJ	1_1	580	54	0.0864	93994.8	1740.64	0.698123	1250	56	0.0896	173170	3092.33	0.72332
	1_2	580	67	0.1072	134639	2009.54		1250	80	0.128	239411	2992.63
	2_1	800	57	0.0912	143211	2512.48	0.707088	1250	52	0.0832	159706	3071.28	0.584407
	2_2	800	75	0.12	202537	2700.49		2150	71	0.1136	273279	3849.01
2018-02-11_Asl405_PoloEGFP-1M1_mCherryCnbPACT568_Tub647_1516_054_SIR_ALX_PRJ	1_1	750	42	0.0672	119260	2839.53	0.875186	1000	66	0.1056	177643	2691.57	0.861555
	1_2	750	64	0.1024	136268	2129.19		1000	70	0.112	206189	2945.56
	2_1	550	30	0.048	26934.8	897.828	0.502893	1000	51	0.0816	115008	2255.05	0.569821
	2_2	550	56	0.0896	53559.8	956.424		1000	81	0.1296	201831	2491.74
2018-02-11_Asl405_PoloEGFP-1M1_mCherryCnbPACT568_Tub647_1516_059_SIR_ALX_PRJ	1_1	700	51	0.0816	112084	2197.72	0.83614	1000	65	0.104	168378	2590.43	0.652171
	1_2	700	58	0.0928	134049	2311.18		1000	75	0.12	258181	3442.41
2018-02-11_Asl405_PoloEGFP-1M1_mCherryCnbPACT568_Tub647_1516_060_SIR_ALX_PRJ	1_1	450	64	0.1024	67788	1059.19	0.63272	1000	64	0.1024	124266	1941.65	0.413203
	1_2	450	80	0.128	107138	1339.22		1000	118	0.1888	300738	2548.62
	2_1	400	69	0.1104	60467.5	876.341	0.831882	1000	88	0.1408	206222	2343.43	0.865611
	2_2	400	66	0.1056	72687.6	1101.33		1000	100	0.16	238238	2382.38
2018-02-11_Asl405_PoloEGFP-1M1_mCherryCnbPACT568_Tub647_1516_064_SIR_ALX_PRJ	apical_1	400	38	0.0608	30754.5	809.328	0.431846	1000	30	0.048	54397.9	1813.26	0.364279
	apical_2	400	55	0.088	71216.3	1294.84		1000	64	0.1024	149331	2333.29
	basal_1	450	47	0.0752	63964.1	1360.94	0.548506	1000	61	0.0976	154609	2534.57	0.852097
	basal_2	450	81	0.1296	116615	1439.69		1000	72	0.1152	181445	2520.07
2018-02-11_Asl405_PoloEGFP-1M1_mCherryCnbPACT568_Tub647_1516_070_SIR_ALX_PRJ	1_1	450	30	0.048	26661.6	888.719	0.43108	1000	35	0.056	65042.5	1858.36	0.235465
	1_2	450	64	0.1024	61848.3	966.38		1000	101	0.1616	276229	2734.95
2018-02-11_Asl405_PoloEGFP-1M1_mCherryCnbPACT568_Tub647_1516_071_SIR_ALX_PRJ	apical_1	400	39	0.0624	26876.6	689.143	0.439178	900	38	0.0608	54486.2	1433.85	0.376447
	apical_2	400	71	0.1136	61197.5	861.937		900	84	0.1344	144738	1723.07
	basal_1	700	45	0.072	111532	2478.48	0.632863	900	64	0.1024	113085	1766.96	0.616197
	basal_2	700	83	0.1328	176234	2123.3		900	81	0.1296	183521	2265.7
2018-02-11_Asl405_PoloEGFP-1M1_mCherryCnbPACT568_Tub647_1516_073_SIR_ALX_PRJ	apical_1	550	51	0.0816	72560	1422.74	0.774931	1000	56	0.0896	177859	3176.05	0.691873
	apical_2	550	69	0.1104	93634.1	1357.02		1000	90	0.144	257069	2856.32
	basal_1	450	46	0.0736	35735.3	776.855	0.64569	1000	56	0.0896	129304	2309	0.502383
	basal_2	450	59	0.0944	55344.4	938.041		1000	94	0.1504	257381	2738.1
2018-02-12_Asl405_PoloEGFP-1M1_mCherryCnbPACT568_Tub647_1516_002_SIR_ALX_PRJ	1_1	600	23	0.0368	29090.4	1264.8	0.485763	1000	51	0.0816	103171	2022.96	0.518802
	1_2	600	49	0.0784	59886.1	1222.17		1000	78	0.1248	198864	2549.54
2018-02-12_Asl405_PoloEGFP-1M1_mCherryCnbPACT568_Tub647_1516_016_SIR_ALX_PRJ	1_1	400	57	0.0912	50457	885.21	1.30987	1300	57	0.0912	168492	2956	0.877013
	1_2	400	49	0.0784	38520.5	786.133		1300	63	0.1008	192120	3049.53
2018-02-12_Asl405_PoloEGFP-1M1_mCherryCnbPACT568_Tub647_1516_017_SIR_ALX_PRJ	1_1	400	36	0.0576	27504	764	0.562856	900	70	0.112	170303	2432.9	0.822544
	1_2	400	68	0.1088	48865.1	718.604		900	77	0.1232	207044	2688.88
	2_1	400	20	0.032	12088	604.398	0.277433	900	46	0.0736	99567.7	2164.51	0.515469
	2_2	400	47	0.0752	43570.7	927.036		900	84	0.1344	193159	2299.52
2018-02-12_Asl405_PoloEGFP-1M1_mCherryCnbPACT568_Tub647_1516_024_SIR_ALX_PRJ	apical_1	1000	49	0.0784	184095	3757.04	0.811242	1200	52	0.0832	133691	2570.97	0.429314
	apical_2	1000	77	0.1232	226930	2947.14		1200	94	0.1504	311405	3312.82
2018-02-12_Asl405_PoloEGFP-1M1_mCherryCnbPACT568_Tub647_1516_028_SIR_ALX_PRJ	1_1	400	33	0.0528	19223.3	582.525	0.468093	900	49	0.0784	99021.9	2020.85	0.58228
	1_2	400	63	0.1008	41067.3	651.862		900	84	0.1344	170059	2024.51
	2_1	400	43	0.0688	23534.7	547.32	0.89115	900	76	0.1216	179788	2365.64	0.789217
	2_2	400	45	0.072	26409.4	586.876		900	99	0.1584	227806	2301.07
2018-02-12_Asl405_PoloEGFP-1M1_mCherryCnbPACT568_Tub647_1516_032_SIR_ALX_PRJ	1_1	350	38	0.0608	24215.4	637.248	0.422226	1000	44	0.0704	83381.7	1895.04	0.26472
	1_2	350	81	0.1296	57351.9	708.048		1000	110	0.176	314981	2863.46
2018-02-12_Asl405_PoloEGFP-1M1_mCherryCnbPACT568_Tub647_1516_043_SIR_ALX_PRJ	1_1	700	36	0.0576	80126.8	2225.75	0.753094	1300	44	0.0704	113211	2572.98	0.308709
	1_2	700	86	0.1376	106397	1237.17		1300	102	0.1632	366725	3595.34
	2_1	550	37	0.0592	41850.7	1131.1	0.634632	1300	33	0.0528	66819.1	2024.82	0.314325
	2_2	550	52	0.0832	65944.9	1268.17		1300	91	0.1456	212580	2336.04
2018-02-12_Asl405_PoloEGFP-1M1_mCherryCnbPACT568_Tub647_1516_045_SIR_ALX_PRJ	apical_1	420	49	0.0784	37726	769.918	0.606661	900	51	0.0816	73297	1437.2	0.636463
	apical_2	420	55	0.088	62186.3	1130.66		900	63	0.1008	115163	1827.98
	basal_1	500	40	0.064	66598.1	1664.95	0.764005	900	46	0.0736	102335	2224.67	0.416759
	basal_2	500	78	0.1248	87169.6	1117.56		900	95	0.152	245549	2584.73
METAPHASE
2018-02-11_Asl405_PoloEGFP-1M1_mCherryCnbPACT568_Tub647_1516_011_SIR_ALX_PRJ	1_1	580	45	0.072	53600.3	1191.12	1.00104	1000	74	0.1184	176491	2385.01	0.996666
	1_2	580	49	0.0784	53544.6	1092.75		1000	68	0.1088	177081	2604.14
	2_1	500	40	0.064	38813.7	970.341	0.743985	1000	62	0.0992	156828	2529.48	0.796005
	2_2	500	48	0.0768	52169.9	1086.87		1000	85	0.136	197019	2317.86
2018-02-11_Asl405_PoloEGFP-1M1_mCherryCnbPACT568_Tub647_1516_014_SIR_ALX_PRJ	1_1	370	45	0.072	41505.3	922.341	0.816815	700	51	0.0816	71200	1396.08	0.576444
	1_2	370	65	0.104	50813.6	781.748		700	92	0.1472	123516	1342.56
	2_1	370	49	0.0784	41132.2	839.432	0.672444	700	58	0.0928	94392.6	1627.46	0.67229
	2_2	370	55	0.088	61168.2	1112.15		700	77	0.1232	140405	1823.44
2018-02-11_Asl405_PoloEGFP-1M1_mCherryCnbPACT568_Tub647_1516_034_SIR_ALX_PRJ	apical_1	380	47	0.0752	41988.7	893.376	0.595999	700	52	0.0832	75829.3	1458.26	0.45739
	apical_2	380	70	0.112	70450.8	1006.44		700	98	0.1568	165787	1691.7
2018-02-11_Asl405_PoloEGFP-1M1_mCherryCnbPACT568_Tub647_1516_042_SIR_ALX_PRJ	1_1	1000	62	0.0992	239771	3867.28	0.6833	1500	78	0.1248	338052	4333.99	0.699418
	1_2	1000	104	0.1664	350902	3374.05		1500	116	0.1856	483333	4166.66
2018-02-11_Asl405_PoloEGFP-1M1_mCherryCnbPACT568_Tub647_1516_062_SIR_ALX_PRJ	1_1	330	13	0.0208	5338.31	410.64	0.215582	1000	41	0.0656	81455.9	1986.73	0.50534
	1_2	330	47	0.0752	24762.3	526.857		1000	79	0.1264	161190	2040.39
	2_1	500	48	0.0768	41110.6	856.471	0.688005	1000	64	0.1024	126043	1969.43	0.594161
	2_2	500	52	0.0832	59753.4	1149.1		1000	82	0.1312	212137	2587.04
2018-02-11_Asl405_PoloEGFP-1M1_mCherryCnbPACT568_Tub647_1516_063_SIR_ALX_PRJ	apical_1	380	53	0.0848	45255.5	853.878	0.778365	1100	68	0.1088	185006	2720.68	0.559355
	apical_2	380	74	0.1184	58141.8	785.7		1100	115	0.184	330749	2876.08
2018-02-11_Asl405_PoloEGFP-1M1_mCherryCnbPACT568_Tub647_1516_068_SIR_ALX_PRJ	1_1	450	53	0.0848	41858.2	789.778	0.545991	1000	66	0.1056	137650	2085.6	0.477894
	1_2	450	77	0.1232	76664.7	995.646		1000	114	0.1824	288034	2526.61
2018-02-11_Asl405_PoloEGFP-1M1_mCherryCnbPACT568_Tub647_1516_069_SIR_ALX_PRJ	apical_1	400	49	0.0784	47690.9	973.284	0.483065	1200	58	0.0928	157802	2720.72	0.921437
	apical_2	400	76	0.1216	98725.7	1299.02		1200	68	0.1088	171256	2518.48
	basal_1	450	48	0.0768	71811.1	1496.06	0.532068	1200	45	0.072	100472	2232.71	0.421729
	basal_2	450	86	0.1376	134966	1569.37		1200	83	0.1328	238238	2870.34
2018-02-11_Asl405_PoloEGFP-1M1_mCherryCnbPACT568_Tub647_1516_072_SIR_ALX_PRJ	1_1	450	51	0.0816	47582.5	932.989	0.752158	1100	56	0.0896	165544	2956.13	0.624737
	1_2	450	71	0.1136	63261.2	891.003		1100	98	0.1568	264981	2703.89
2018-02-12_Asl405_PoloEGFP-1M1_mCherryCnbPACT568_Tub647_1516_003_SIR_ALX_PRJ	1_1	750	42	0.0672	99146.2	2360.62	0.68697	1300	59	0.0944	172047	2916.05	0.515159
	1_2	750	67	0.1072	144324	2154.09		1300	94	0.1504	333969	3552.86
	2_1	480	39	0.0624	32303.6	828.298	0.491186	1200	55	0.088	99221	1804.02	0.762622
	2_2	480	65	0.104	65766.5	1011.79		1200	65	0.104	130105	2001.62
2018-02-12_Asl405_PoloEGFP-1M1_mCherryCnbPACT568_Tub647_1516_014_SIR_ALX_PRJ	apical_1	470	46	0.0736	34561.8	751.343	0.647661	1000	68	0.1088	151527	2228.34	0.763643
	apical_2	470	61	0.0976	53364.1	874.821		1000	96	0.1536	198427	2066.95
	basal_1	480	49	0.0784	58029.8	1184.28	0.710457	1000	64	0.1024	155478	2429.35	0.662398
	basal_2	480	65	0.104	81679.6	1256.61		1000	87	0.1392	234720	2697.94
2018-02-12_Asl405_PoloEGFP-1M1_mCherryCnbPACT568_Tub647_1516_027_SIR_ALX_PRJ	basal_1	600	62	0.0992	85253.4	1375.05	0.921943	1200	69	0.1104	190910	2766.81	0.90656
	basal_2	600	74	0.1184	92471.4	1249.61		1200	75	0.12	210587	2807.83
2018-02-12_Asl405_PoloEGFP-1M1_mCherryCnbPACT568_Tub647_1516_030_SIR_ALX_PRJ	apical_1	600	45	0.072	68794.4	1528.76	0.683676	1100	50	0.08	120775	2415.5	0.608899
	apical_2	600	66	0.1056	100624	1524.61		1100	77	0.1232	198350	2575.97
	basal_1	650	44	0.0704	65781.2	1495.03	0.645079	1100	57	0.0912	143063	2509.88	0.539313
	basal_2	650	71	0.1136	101974	1436.25		1100	89	0.1424	265270	2980.56
2018-02-12_Asl405_PoloEGFP-1M1_mCherryCnbPACT568_Tub647_1516_031_SIR_ALX_PRJ	basal_1	480	46	0.0736	33688	732.348	0.574343	1100	61	0.0976	116722	1913.48	0.547041
	basal_2	480	63	0.1008	58654.8	931.028		1100	84	0.1344	213370	2540.12
2018-02-12_Asl405_PoloEGFP-1M1_mCherryCnbPACT568_Tub647_1516_039_SIR_ALX_PRJ	1_1	700	47	0.0752	108978	2318.69	0.581839	1300	57	0.0912	162476	2850.46	0.61322
	1_2	700	85	0.136	187300	2203.53		1300	88	0.1408	264956	3010.87
2018-02-12_Asl405_PoloEGFP-1M1_mCherryCnbPACT568_Tub647_1516_041_SIR_ALX_PRJ	1_1	350	24	0.0384	10977	457.373	0.508142	1100	46	0.0736	94333.3	2050.72	0.382066
	1_2	350	42	0.0672	21602.2	514.337		1100	99	0.1584	246903	2493.97
	2_1	450	46	0.0736	45222.8	983.105	0.760968	1200	72	0.1152	194694	2704.08	0.74504
	2_2	450	63	0.1008	59428	943.302		1200	81	0.1296	261320	3226.17
2018-02-12_Asl405_PoloEGFP-1M1_mCherryCnbPACT568_Tub647_1516_042_SIR_ALX_PRJ	1_1	450	46	0.0736	41059.3	892.592	0.712319	1400	71	0.1136	219780	3095.49	0.54774
	1_2	450	62	0.0992	57641.6	929.704		1400	109	0.1744	401248	3681.18
2018-02-12_Asl405_PoloEGFP-1M1_mCherryCnbPACT568_Tub647_1516_047_SIR_ALX_PRJ	1_1	450	56	0.0896	67170.8	1199.48	0.77813	900	77	0.1232	160646	2086.31	0.786517
	1_2	450	73	0.1168	86323.4	1182.51		900	99	0.1584	204250	2063.13
	2_1	370	42	0.0672	24288.4	578.296	0.534972	900	75	0.12	142090	1894.53	0.918843
	2_2	370	60	0.096	45401.4	756.69		900	77	0.1232	154640	2008.31
2018-02-12_Asl405_PoloEGFP-1M1_mCherryCnbPACT568_Tub647_1516_048_SIR_ALX_PRJ	apical_1	550	58	0.0928	82059.6	1414.82	0.55302	900	69	0.1104	138088	2001.27	0.54366
	apical_2	550	96	0.1536	148384	1545.67		900	95	0.152	253997	2673.65
ANAPHASE
2018-02-11_Asl405_PoloEGFP-1M1_mCherryCnbPACT568_Tub647_1516_013_SIR_ALX_PRJ	apical_1	460	45	0.072	37026.2	822.805	0.532595	800	71	0.1136	113711	1601.56	0.797197
	apical_2	460	66	0.1056	69520.4	1053.34		800	77	0.1232	142638	1852.44
	basal_1	550	29	0.0464	36673.8	1264.61	0.528136	800	25	0.04	40602.4	1624.09	0.268187
	basal_2	550	41	0.0656	69439.9	1693.66		800	68	0.1088	151395	2226.4
2018-02-11_Asl405_PoloEGFP-1M1_mCherryCnbPACT568_Tub647_1516_015_SIR_ALX_PRJ	1_1	400	40	0.064	30827.6	770.691	0.442161	800	56	0.0896	96679.6	1726.42	0.476075
	1_2	400	68	0.1088	69720.3	1025.3		800	104	0.1664	203076	1952.66
	2_1	400	37	0.0592	23910.1	646.22	0.514738	800	32	0.0512	51912.6	1622.27	0.377536
	2_2	400	58	0.0928	46451.1	800.881		800	82	0.1312	137503	1676.87
2018-02-11_Asl405_PoloEGFP-1M1_mCherryCnbPACT568_Tub647_1516_025_SIR_ALX_PRJ	1_1	550	45	0.072	52444.7	1165.44	0.694742	1000	57	0.0912	119072	2088.98	0.595631
	1_2	550	59	0.0944	75488	1279.46		1000	80	0.128	199909	2498.86
	2_1	570	61	0.0976	92473.3	1515.96	0.812839	1000	56	0.0896	109662	1958.25	0.514805
	2_2	570	78	0.1248	113766	1458.54		1000	88	0.1408	213016	2420.64
2018-02-11_Asl405_PoloEGFP-1M1_mCherryCnbPACT568_Tub647_1516_027_SIR_ALX_PRJ	apical_1	400	46	0.0736	42816.5	930.794	0.873473	800	58	0.0928	94665.3	1632.16	0.478194
	apical_2	400	62	0.0992	49018.8	790.625		800	93	0.1488	197964	2128.65
	basal_1	400	71	0.1136	80607.4	1135.32	0.915793	800	81	0.1296	165892	2048.05	0.744394
	basal_2	400	79	0.1264	88019.3	1114.17		800	107	0.1712	222855	2082.76
2018-02-11_Asl405_PoloEGFP-1M1_mCherryCnbPACT568_Tub647_1516_028_SIR_ALX_PRJ	basal_1	530	63	0.1008	66785.4	1060.09	0.946226	2000	42	0.0672	115413	2747.92	0.964474
	basal_2	530	77	0.1232	70580.8	916.634		2000	42	0.0672	119664	2849.14
2018-02-12_Asl405_PoloEGFP-1M1_mCherryCnbPACT568_Tub647_1516_010_SIR_ALX_PRJ	1_1	500	41	0.0656	34189.5	833.891	0.565771	1000	44	0.0704	101684	2311	0.378955
	1_2	500	63	0.1008	60429.9	959.205		1000	89	0.1424	268327	3014.91
	2_1	650	31	0.0496	35077.3	1131.53	0.649616	1000	58	0.0928	154991	2672.25	0.588802
	2_2	650	54	0.0864	53997	999.945		1000	90	0.144	263230	2924.78
2018-02-12_Asl405_PoloEGFP-1M1_mCherryCnbPACT568_Tub647_1516_011_SIR_ALX_PRJ	apical_1	470	32	0.0512	36611.5	1144.11	0.483556	1000	50	0.08	116142	2322.84	0.609576
	apical_2	470	71	0.1136	75713.1	1066.38		1000	84	0.1344	190529	2268.2
	basal_1	500	44	0.0704	38701	879.568	0.566359	1000	55	0.088	108434	1971.53	0.602168
	basal_2	500	59	0.0944	68332.9	1158.19		1000	64	0.1024	180073	2813.64
2018-02-12_Asl405_PoloEGFP-1M1_mCherryCnbPACT568_Tub647_1516_012_SIR_ALX_PRJ	apical_1	500	43	0.0688	31070.1	722.561	0.772576	800	69	0.1104	128662	1864.66	0.590347
	apical_2	500	51	0.0816	40216.3	788.555		800	101	0.1616	217943	2157.85
	basal_1	550	47	0.0752	45549.9	969.148	0.536409	800	78	0.1248	162121	2078.47	0.656937
	basal_2	550	70	0.112	84916.4	1213.09		800	112	0.1792	246783	2203.42
2018-02-12_Asl405_PoloEGFP-1M1_mCherryCnbPACT568_Tub647_1516_021_SIR_ALX_PRJ	basal_1	500	39	0.0624	31350.6	803.861	0.764668	1000	54	0.0864	105447	1952.73	0.479429
	basal_2	500	49	0.0784	40998.9	836.713		1000	90	0.144	219943	2443.81
2018-02-12_Asl405_PoloEGFP-1M1_mCherryCnbPACT568_Tub647_1516_022_SIR_ALX_PRJ	apical_1	470	40	0.064	23694.1	592.352	0.811424	1100	70	0.112	153483	2192.61	0.745
	apical_2	470	40	0.064	29200.6	730.016		1100	78	0.1248	206017	2641.25
	basal_1	550	56	0.0896	54723	977.197	0.774145	1100	65	0.104	159856	2459.33	0.523425
	basal_2	550	68	0.1088	70688.3	1039.53		1100	112	0.1792	305404	2726.83
TELOPHASE
2018-02-11_Asl405_PoloEGFP-1M1_mCherryCnbPACT568_Tub647_1516_002_SIR_ALX_PRJ	apical_1	520	59	0.0944	67475.6	1143.65	0.613953	1000	79	0.1264	206804	2617.77	0.561957
	apical_2	520	99	0.1584	109904	1110.14		1000	125	0.2	368006	2944.05
2018-02-11_Asl405_PoloEGFP-1M1_mCherryCnbPACT568_Tub647_1516_005_SIR_ALX_PRJ	apical_1	280	74	0.1184	41273.7	557.753	0.908935	800	76	0.1216	152118	2001.55	0.628736
	apical_2	280	83	0.1328	45408.9	547.095		800	105	0.168	241943	2304.21
2018-02-11_Asl405_PoloEGFP-1M1_mCherryCnbPACT568_Tub647_1516_019_SIR_ALX_PRJ	apical_1	450	54	0.0864	46627.6	863.474	0.565732	800	75	0.12	159970	2132.93	0.767218
	apical_2	450	80	0.128	82419.9	1030.25		800	100	0.16	208507	2085.07
2018-02-11_Asl405_PoloEGFP-1M1_mCherryCnbPACT568_Tub647_1516_026_SIR_ALX_PRJ	apical_1	600	45	0.072	42182.7	937.394	0.490544	2200	33	0.0528	89047.6	2698.41	0.977089
	apical_2	600	75	0.12	85991.7	1146.56		2200	32	0.0512	91135.6	2847.99
2018-02-11_Asl405_PoloEGFP-1M1_mCherryCnbPACT568_Tub647_1516_038_SIR_ALX_PRJ	apical_1	450	51	0.0816	34713.6	680.658	0.504359	1200	79	0.1264	239285	3028.92	0.623269
	apical_2	450	88	0.1408	68827.1	782.126		1200	103	0.1648	383919	3727.37
2018-02-11_Asl405_PoloEGFP-1M1_mCherryCnbPACT568_Tub647_1516_045_SIR_ALX_PRJ	apical_1	400	56	0.0896	48233.7	861.315	1.49681	1200	98	0.1568	281217	2869.56	0.787494
	apical_2	400	49	0.0784	32224.3	657.639		1200	107	0.1712	357104	3337.42
2018-02-12_Asl405_PoloEGFP-1M1_mCherryCnbPACT568_Tub647_1516_001_SIR_ALX_PRJ	apical_1	800	42	0.0672	47794.2	1137.96	0.464659	800	85	0.136	154148	1813.51	0.816122
	apical_2	800	72	0.1152	102859	1428.59		800	90	0.144	188879	2098.66
2018-02-12_Asl405_PoloEGFP-1M1_mCherryCnbPACT568_Tub647_1516_004_SIR_ALX_PRJ	apical_1	700	70	0.112	122660	1752.28	0.800402	900	100	0.16	233616	2336.16	0.910835
	apical_2	700	88	0.1408	153248	1741.45		900	103	0.1648	256485	2490.15
2018-02-12_Asl405_PoloEGFP-1M1_mCherryCnbPACT568_Tub647_1516_015_SIR_ALX_PRJ	apical_1	500	64	0.1024	67079.5	1048.12	0.879934	800	84	0.1344	173869	2069.87	0.72134
	apical_2	500	77	0.1232	76232.5	990.032		800	100	0.16	241037	2410.37
2018-02-12_Asl405_PoloEGFP-1M1_mCherryCnbPACT568_Tub647_1516_020_SIR_ALX_PRJ	apical_1	650	67	0.1072	91899.6	1371.64	0.871194	1000	85	0.136	195317	2297.85	0.800797
	apical_2	650	76	0.1216	105487	1387.99		1000	100	0.16	243903	2439.03
2018-02-12_Asl405_PoloEGFP-1M1_mCherryCnbPACT568_Tub647_1516_035_SIR_ALX_PRJ	apical_1	500	66	0.1056	54051.9	818.968	0.910396	800	88	0.1408	202073	2296.28	0.79909
	apical_2	500	69	0.1104	59371.8	860.461		800	111	0.1776	252879	2278.19
2018-02-12_Asl405_PoloEGFP-1M1_mCherryCnbPACT568_Tub647_1516_044_SIR_ALX_PRJ	apical_1	300	93	0.1488	49064.1	527.571	0.915712	800	111	0.1776	207655	1870.76	0.694447
	apical_2	300	100	0.16	53580.3	535.803		800	132	0.2112	299021	2265.31

## Sheet: S1_Data_figure5f
		Polo::GFP trapline			Polo::EGFP CRISPR/Cas9
		Control	CnbRNAi	wdr62	Control	Cnb::PACT
Number of centrosomes	n =	105	95	92	49	46
daughter/mother ratio <1 (metaphase - anaphase)	n =	9	38	29	1	45
	%	8.57	40	31.52	2.04	97.82

[truncated: 14 more sheets: S1_Data_figure6b-control, S1_Data_figure6b-nanobody, S1_Data_figure6e, S1_Data_figure6f-g-h-i-j, S1_Data_figure7-d, S1_Data_figure7-e, S1_Data_figureS2c-d, S1_Data_figureS2g-j, S1_Data_figureS2i-k, S1_Data_figureS3c, S1_Data_figureS3d, S1_Data_figureS3g, S1_Data_figureS4b, S1_Data_figureS4h-j-l]
